# Supplementary material for: Talin1 targeting potentiates anti-angiogenic therapy by attenuating invasion and stem-like features of glioblastoma multiforme
Source: Oncotarget. 2015 Aug 20;6(29):27239–51. doi: 10.18632/oncotarget.4835 (PMC4694986; doi:10.18632/oncotarget.4835)
Supplement: Supplementary file 2 [file oncotarget-06-27239-s002.xlsx]

## Sheet: fold change down
#Notes : Down - Fold change([Bevacizumab treated] vs [Not treated])
#Fold-Change cut-off : 2.0
#Entity List : T-Test unpaired p-value P ≤ 0.01
#Interpretation : group
#Condition pairs : [Bevacizumab treated] vs [Not treated]
#Technology : Agilent.SingleColor.28004
ProbeName	GeneSymbol	Log Fold change ([Bevacizumab treated] vs [Not treated])	Absolute Fold Change ([Bevacizumab treated] vs [Not treated])	[Not treated] (normalized)	[Bevacizumab treated] (normalized)	Regulation ([Bevacizumab treated] vs [Not treated])	Description
A_32_P98683	MLLT6	-1.3437402	2.5380847	0.6103356	-0.73340464	down	Homo sapiens myeloid/lymphoid or mixed-lineage leukemia (trithorax homolog, Drosophila); translocated to, 6 (MLLT6), mRNA [NM_005937]
A_23_P25030	HSD17B6	-1.5446622	2.9173577	0.6560714	-0.8885908	down	Homo sapiens hydroxysteroid (17-beta) dehydrogenase 6 homolog (mouse) (HSD17B6), mRNA [NM_003725]
A_23_P200829	SRGAP2	-1.1576419	2.2309248	0.54973865	-0.60790324	down	Homo sapiens SLIT-ROBO Rho GTPase activating protein 2 (SRGAP2), transcript variant 1, mRNA [NM_015326]
A_23_P404965	GNL1	-1.6221313	3.0782948	0.80803275	-0.8140986	down	Homo sapiens guanine nucleotide binding protein-like 1 (GNL1), mRNA [NM_005275]
A_24_P935103	ADCY9	-1.1435746	2.2092774	0.6660774	-0.47749722	down	Homo sapiens adenylate cyclase 9 (ADCY9), mRNA [NM_001116]
A_23_P139388	RSF1	-1.13575	2.1973276	0.49155736	-0.6441927	down	Homo sapiens remodeling and spacing factor 1 (RSF1), mRNA [NM_016578]
A_33_P3277826	ZSCAN1	-1.0220946	2.0308654	0.43673658	-0.585358	down	Homo sapiens zinc finger protein mRNA, complete cds. [AY280370]
A_19_P00315788		-1.0220296	2.0307739	0.4202956	-0.60173404	down	lincRNA:chr9:21930388-21932738 forward strand
A_19_P00325528		-1.0222598	2.031098	0.39912736	-0.62313247	down	lincRNA:chr10:31600144-31607418 reverse strand
A_33_P3303910	FAM53B	-1.0233821	2.0326786	0.3470484	-0.67633367	down	Homo sapiens cDNA FLJ45394 fis, clone BRHIP3027160. [AK127323]
A_33_P3351264	LOC728361	-1.0239033	2.033413	0.32968974	-0.6942135	down	Putative transcription factor Ovo-like 2-like [Source:UniProtKB/Swiss-Prot;Acc:O00110] [ENST00000262637]
A_23_P79628	PSME4	-1.4918592	2.812512	0.7857969	-0.7060623	down	Homo sapiens proteasome (prosome, macropain) activator subunit 4 (PSME4), mRNA [NM_014614]
A_33_P3416321	SLC17A5	-1.2401574	2.362243	0.55372906	-0.6864283	down	Homo sapiens solute carrier family 17 (anion/sugar transporter), member 5 (SLC17A5), mRNA [NM_012434]
A_23_P310911	BLMH	-1.1000767	2.1436608	0.58133364	-0.51874304	down	Homo sapiens bleomycin hydrolase (BLMH), mRNA [NM_000386]
A_23_P16976	ANXA4	-1.081167	2.1157467	0.40849352	-0.67267346	down	Homo sapiens annexin A4 (ANXA4), mRNA [NM_001153]
A_23_P154643	BMP7	-1.3893596	2.6196237	0.82630134	-0.56305826	down	Homo sapiens bone morphogenetic protein 7 (BMP7), mRNA [NM_001719]
A_23_P75402	NDUFS3	-1.2435145	2.3677464	0.7732489	-0.47026563	down	Homo sapiens NADH dehydrogenase (ubiquinone) Fe-S protein 3, 30kDa (NADH-coenzyme Q reductase) (NDUFS3), nuclear gene encoding mitochondrial protein, mRNA [NM_004551]
A_23_P216894	MAPKAP1	-1.0490766	2.069205	0.39081192	-0.65826464	down	Homo sapiens mitogen-activated protein kinase associated protein 1 (MAPKAP1), transcript variant 1, mRNA [NM_001006617]
A_23_P419947	MLF1	-1.3104568	2.4802005	0.74426985	-0.5661869	down	Homo sapiens myeloid leukemia factor 1 (MLF1), transcript variant 1, mRNA [NM_022443]
A_24_P70002	LATS2	-1.1951355	2.2896633	0.3775704	-0.8175651	down	Homo sapiens LATS, large tumor suppressor, homolog 2 (Drosophila) (LATS2), mRNA [NM_014572]
A_33_P3322395	LOC654780	-1.2634312	2.4006603	0.69972456	-0.56370664	down	Homo sapiens cDNA FLJ38012 fis, clone CTONG2012554. [AK095331]
A_23_P149892	CSGALNACT2	-1.4672887	2.7650177	0.5566871	-0.9106016	down	Homo sapiens chondroitin sulfate N-acetylgalactosaminyltransferase 2 (CSGALNACT2), mRNA [NM_018590]
A_19_P00318846		-1.006348	2.0088196	0.3367691	-0.6695789	down	lincRNA:chr10:4284540-4284771 reverse strand
A_32_P110872	A2LD1	-1.0058283	2.008096	0.3805406	-0.62528765	down	Homo sapiens AIG2-like domain 1 (A2LD1), mRNA [NM_033110]
A_23_P146284	SQLE	-1.335913	2.5243518	0.6667893	-0.66912365	down	Homo sapiens squalene epoxidase (SQLE), mRNA [NM_003129]
A_33_P3270109	LEO1	-1.5643213	2.9573834	1.0381052	-0.52621603	down	Homo sapiens Leo1, Paf1/RNA polymerase II complex component, homolog (S. cerevisiae) (LEO1), mRNA [NM_138792]
A_23_P47924	PTPRR	-1.6949141	3.237576	0.51573014	-1.179184	down	Homo sapiens protein tyrosine phosphatase, receptor type, R (PTPRR), transcript variant 1, mRNA [NM_002849]
A_19_P00331302		-1.1037378	2.1491077	0.49510074	-0.6086371	down	lincRNA:chr20:31438639-31447464 forward strand
A_23_P99891	MESDC1	-1.0066538	2.0092454	0.37514424	-0.63150954	down	Homo sapiens mesoderm development candidate 1 (MESDC1), mRNA [NM_022566]
A_33_P3246833	IL1RN	-2.3572986	5.1240997	1.187949	-1.1693497	down	Homo sapiens interleukin 1 receptor antagonist (IL1RN), transcript variant 1, mRNA [NM_173842]
A_24_P122137	LIF	-1.2529018	2.383203	0.45647025	-0.79643154	down	Homo sapiens leukemia inhibitory factor (cholinergic differentiation factor) (LIF), mRNA [NM_002309]
A_33_P3351474	SMARCAD1	-1.1588454	2.2327867	0.6604984	-0.49834704	down	Homo sapiens SWI/SNF-related, matrix-associated actin-dependent regulator of chromatin, subfamily a, containing DEAD/H box 1 (SMARCAD1), transcript variant 1, mRNA [NM_001128429]
A_23_P25638	RNF219	-1.1817706	2.2685502	0.50928855	-0.672482	down	Homo sapiens ring finger protein 219 (RNF219), mRNA [NM_024546]
A_19_P00807615		-1.1264942	2.1832755	0.56646013	-0.56003404	down	lincRNA:chr2:107293518-107358418 forward strand
A_23_P201790	PPP1R12B	-1.3295295	2.513207	0.6155052	-0.7140243	down	Homo sapiens protein phosphatase 1, regulatory (inhibitor) subunit 12B (PPP1R12B), transcript variant 2, mRNA [NM_032105]
A_33_P3284711	NCRNA00095	-1.3117605	2.4824429	0.5531461	-0.7586144	down	Homo sapiens non-protein coding RNA 95 (NCRNA00095), non-coding RNA [NR_024348]
A_19_P00315856		-1.174443	2.2570572	0.52734625	-0.64709675	down	lincRNA:chr6:98264586-98581444 forward strand
A_24_P704446	TMEM72	-1.5138253	2.855662	0.9392576	-0.5745677	down	Homo sapiens transmembrane protein 72 (TMEM72), mRNA [NM_001123376]
A_19_P00803718		-1.3689793	2.5828776	0.65975285	-0.7092265	down	lincRNA:chr2:198420155-198427205 reverse strand
A_24_P37519	LZTFL1	-1.2572498	2.3903964	0.61997366	-0.6372762	down	Homo sapiens leucine zipper transcription factor-like 1 (LZTFL1), mRNA [NM_020347]
A_23_P211252	LSS	-1.7399515	3.3402393	0.69542885	-1.0445226	down	Homo sapiens lanosterol synthase (2,3-oxidosqualene-lanosterol cyclase) (LSS), transcript variant 2, mRNA [NM_001001438]
A_33_P3274313		-1.1085613	2.156305	0.72075295	-0.38780832	down	Human heterodispersed RNA from an immunodeficiency virus (HIV-1)-infected leukemia T cell line. [M20839]
A_19_P00323821		-1.2806424	2.4294713	0.67655945	-0.60408294	down	lincRNA:chrX:103000319-103011694 forward strand
A_23_P331211	B4GALNT2	-1.2959797	2.455437	0.4917432	-0.80423653	down	Homo sapiens beta-1,4-N-acetyl-galactosaminyl transferase 2 (B4GALNT2), transcript variant 1, mRNA [NM_153446]
A_24_P941922		-1.2562443	2.3887308	0.6784364	-0.5778079	down	CCR4-NOT transcription complex, subunit 4 [Source:HGNC Symbol;Acc:7880] [ENST00000315544]
A_33_P3247474	C3orf77	-1.3059072	2.4723916	0.58884394	-0.7170633	down	Homo sapiens chromosome 3 open reading frame 77 (C3orf77), mRNA [NM_001145030]
A_23_P76761	VRK1	-1.3834982	2.6090024	0.7083242	-0.675174	down	Homo sapiens vaccinia related kinase 1 (VRK1), mRNA [NM_003384]
A_23_P70794	RAB23	-1.0990546	2.1421428	0.38638854	-0.71266603	down	Homo sapiens RAB23, member RAS oncogene family (RAB23), transcript variant 1, mRNA [NM_016277]
A_23_P152330	DOC2A	-1.3982705	2.635854	0.5907903	-0.8074802	down	Homo sapiens double C2-like domains, alpha (DOC2A), mRNA [NM_003586]
A_33_P3304212	PLEKHG3	-1.1857245	2.274776	0.58044004	-0.60528445	down	Homo sapiens pleckstrin homology domain containing, family G (with RhoGef domain) member 3 (PLEKHG3), mRNA [NM_015549]
A_23_P168610	TSPAN13	-1.1487935	2.2172837	0.44198704	-0.7068064	down	Homo sapiens tetraspanin 13 (TSPAN13), mRNA [NM_014399]
A_23_P423331	NTNG2	-2.2499766	4.7567515	1.037785	-1.2121916	down	Homo sapiens netrin G2 (NTNG2), mRNA [NM_032536]
A_23_P216023	ANGPT1	-1.4116709	2.6604512	0.6965234	-0.7151475	down	Homo sapiens angiopoietin 1 (ANGPT1), mRNA [NM_001146]
A_33_P3214720	ZC3H12A	-1.534493	2.896866	0.5365732	-0.9979198	down	Homo sapiens zinc finger CCCH-type containing 12A (ZC3H12A), mRNA [NM_025079]
A_23_P17074	CCDC115	-1.1855338	2.2744753	0.614233	-0.57130075	down	Homo sapiens coiled-coil domain containing 115 (CCDC115), mRNA [NM_032357]
A_23_P406986	MOSPD2	-1.157518	2.2307334	0.5701673	-0.5873507	down	Homo sapiens motile sperm domain containing 2 (MOSPD2), mRNA [NM_152581]
A_23_P98092	OAT	-1.1306863	2.1896288	0.45278907	-0.6778972	down	Homo sapiens ornithine aminotransferase (OAT), nuclear gene encoding mitochondrial protein, transcript variant 1, mRNA [NM_000274]
A_23_P72961	PRPS1	-1.3593588	2.5657113	0.65890217	-0.7004566	down	Homo sapiens phosphoribosyl pyrophosphate synthetase 1 (PRPS1), mRNA [NM_002764]
A_33_P3410454		-1.1417711	2.2065172	0.6016686	-0.5401025	down	GTF2I repeat domain containing 2B [Source:HGNC Symbol;Acc:33125] [ENST00000394939]
A_33_P3382754		-1.8232616	3.5388033	0.96426356	-0.85899806	down	PM0-EN0064-181000-001-f06 EN0064 Homo sapiens cDNA, mRNA sequence [BF846222]
A_19_P00320275		-1.4164231	2.669229	0.5860102	-0.83041286	down	lincRNA:chrX:139798210-139854508 forward strand
A_23_P396666	TBC1D2B	-1.1132355	2.1633027	0.48777246	-0.625463	down	Homo sapiens TBC1 domain family, member 2B (TBC1D2B), transcript variant 2, mRNA [NM_015079]
A_23_P382794	TAS2R20	-1.7038939	3.2577906	0.8130845	-0.8908094	down	Homo sapiens taste receptor, type 2, member 20 (TAS2R20), mRNA [NM_176889]
A_33_P3365705	LOC100130855	-1.11251	2.162215	0.5887729	-0.5237371	down	PREDICTED: Homo sapiens hypothetical protein LOC100130855 (LOC100130855), miscRNA [XR_078495]
A_33_P3297360		-1.8221354	3.536042	0.7952534	-1.026882	down
A_33_P3229968		-1.8668287	3.6472995	0.8387966	-1.0280321	down	Homo sapiens mRNA for T cell receptor beta variable 2, partial cds, clone: SEB 11. [AB305800]
A_23_P202602	SEC23IP	-1.0668545	2.094861	0.43887186	-0.6279826	down	Homo sapiens SEC23 interacting protein (SEC23IP), mRNA [NM_007190]
A_33_P3259929		-1.6936524	3.234746	0.8589376	-0.8347148	down	Uncharacterized protein C10orf85 [Source:UniProtKB/Swiss-Prot;Acc:Q8N1V8] [ENST00000369071]
A_19_P00317965		-1.5159638	2.859898	0.67620754	-0.83975625	down	lincRNA:chr2:111954307-112101675 reverse strand
A_33_P3380405	CYTH1	-1.4160117	2.668468	0.9794576	-0.43655407	down	Homo sapiens cDNA FLJ41900 fis, clone OCBBF3000483. [AK123894]
A_33_P3508342	FAM135B	-1.0732771	2.1042078	0.50372875	-0.56954837	down	Homo sapiens family with sequence similarity 135, member B (FAM135B), mRNA [NM_015912]
A_33_P3287735	MYST3	-1.3890054	2.6189806	0.7419505	-0.6470549	down	Homo sapiens MYST histone acetyltransferase (monocytic leukemia) 3 (MYST3), transcript variant 1, mRNA [NM_001099412]
A_19_P00319199		-1.9160187	3.773802	0.67128754	-1.2447312	down	lincRNA:chr14:101285131-101313638 reverse strand
A_23_P5221	ZNF333	-1.0126388	2.0175982	0.47528505	-0.53735375	down	Homo sapiens zinc finger protein 333 (ZNF333), mRNA [NM_032433]
A_19_P00812594		-1.2544638	2.3857846	0.5003433	-0.75412047	down	lincRNA:chr6:96006779-96025229 reverse strand
A_23_P216225	EGR3	-1.2951136	2.453963	0.512256	-0.78285754	down	Homo sapiens early growth response 3 (EGR3), mRNA [NM_004430]
A_23_P48550	KIAA0284	-1.0894945	2.1279945	0.5992074	-0.49028707	down	Homo sapiens KIAA0284 (KIAA0284), transcript variant 2, mRNA [NM_015005]
A_33_P3782469	LOC283658	-1.4890279	2.8069975	0.80513537	-0.6838925	down	Homo sapiens cDNA FLJ30808 fis, clone FEBRA2001383. [AK055370]
A_19_P00324436		-1.2782537	2.425452	0.4525231	-0.82573056	down	lincRNA:chr3:32508871-32518521 reverse strand
A_33_P3223632		-1.5886208	3.0076168	0.9320829	-0.6565379	down	H.sapiens mRNA sequence (16p11.2). [X69637]
A_33_P3307063		-2.0837312	4.2390213	1.2477187	-0.8360126	down
A_33_P3243702	KLHL30	-1.996017	3.988972	0.825776	-1.170241	down	Homo sapiens kelch-like 30 (Drosophila) (KLHL30), mRNA [NM_198582]
A_19_P00807919		-1.1419683	2.2068188	0.4690845	-0.67288375	down	lincRNA:chr2:193943030-194203155 forward strand
A_23_P152353	EARS2	-1.1696231	2.2495294	0.5658293	-0.60379386	down	Homo sapiens glutamyl-tRNA synthetase 2, mitochondrial (putative) (EARS2), nuclear gene encoding mitochondrial protein, transcript variant 1, mRNA [NM_001083614]
A_32_P113584	ZNF292	-1.0954013	2.136725	0.46255612	-0.63284516	down	Homo sapiens zinc finger protein 292 (ZNF292), mRNA [NM_015021]
A_23_P151710	PTGER2	-1.7979681	3.4773014	0.9195595	-0.8784087	down	Homo sapiens prostaglandin E receptor 2 (subtype EP2), 53kDa (PTGER2), mRNA [NM_000956]
A_24_P87490	FAM18B2	-1.293688	2.4515395	0.683656	-0.6100321	down	Homo sapiens family with sequence similarity 18, member B2 (FAM18B2), transcript variant 1, mRNA [NM_145301]
A_23_P8716	OR2F1	-1.0403745	2.0567615	0.5660101	-0.4743644	down	Homo sapiens olfactory receptor, family 2, subfamily F, member 1 (OR2F1), mRNA [NM_012369]
A_32_P69166	ANKRD42	-1.3583857	2.5639813	0.5110047	-0.847381	down	Homo sapiens ankyrin repeat domain 42 (ANKRD42), mRNA [NM_182603]
A_33_P3241891		-1.2076346	2.3095865	0.4922843	-0.7153503	down	cubilin (intrinsic factor-cobalamin receptor) [Source:HGNC Symbol;Acc:2548] [ENST00000377823]
A_33_P3381832		-1.184894	2.2734668	0.48433685	-0.7005571	down	family with sequence similarity 166, member A [Source:HGNC Symbol;Acc:33818] [ENST00000388932]
A_33_P3387005	LOC100132069	-1.0932348	2.1335187	0.33268356	-0.7605512	down	Homo sapiens cDNA FLJ41515 fis, clone BRTHA2011641. [AK123509]
A_23_P55706	RELB	-1.160548	2.235423	0.6866114	-0.47393656	down	Homo sapiens v-rel reticuloendotheliosis viral oncogene homolog B (RELB), mRNA [NM_006509]
A_23_P40866	ZBTB20	-1.4780697	2.7857575	0.80109096	-0.6769787	down	Homo sapiens zinc finger and BTB domain containing 20 (ZBTB20), transcript variant 2, mRNA [NM_015642]
A_23_P258887	ALDH1L1	-1.4480082	2.728311	0.8235619	-0.6244463	down	Homo sapiens aldehyde dehydrogenase 1 family, member L1 (ALDH1L1), mRNA [NM_012190]
A_33_P3408683	FLJ46010	-1.6588473	3.1576414	0.9764147	-0.68243265	down	PREDICTED: Homo sapiens FLJ46010 protein (FLJ46010), miscRNA [XR_040674]
A_19_P00810889		-1.9893619	3.9706132	1.4794978	-0.5098641	down	lincRNA:chr15:88215746-88230771 reverse strand
A_23_P201808	PPAP2B	-1.1793234	2.2647054	0.3834939	-0.79582953	down	Homo sapiens phosphatidic acid phosphatase type 2B (PPAP2B), mRNA [NM_003713]
A_32_P438767	NEUROG2	-1.0787554	2.1122131	0.59859324	-0.48016214	down	Homo sapiens neurogenin 2 (NEUROG2), mRNA [NM_024019]
A_23_P91076	TMEM87B	-1.4401267	2.7134469	0.6585536	-0.78157306	down	Homo sapiens transmembrane protein 87B (TMEM87B), mRNA [NM_032824]
A_33_P3289222	LRRC41	-1.2515099	2.3809047	0.58388376	-0.66762614	down	Homo sapiens leucine rich repeat containing 41 (LRRC41), mRNA [NM_006369]
A_33_P3413810	LOC100128155	-1.8393507	3.5784893	0.7944765	-1.0448742	down	Homo sapiens cDNA FLJ26965 fis, clone SLV01057. [AK130475]
A_33_P3857467	hCG_2038692	-1.842235	3.5856507	0.34860182	-1.4936332	down	Homo sapiens cDNA clone IMAGE:5270538. [BC036258]
A_33_P3282318		-1.4147962	2.6662207	0.7161639	-0.69863236	down	GB
A_23_P212089	NFKBIZ	-1.5933832	3.0175614	0.6357093	-0.9576739	down	Homo sapiens nuclear factor of kappa light polypeptide gene enhancer in B-cells inhibitor, zeta (NFKBIZ), transcript variant 1, mRNA [NM_031419]
A_33_P3221111	PGA3	-1.1358148	2.1974263	0.73582435	-0.39999044	down	Homo sapiens mRNA; cDNA DKFZp666J2410 (from clone DKFZp666J2410). [AL832946]
A_33_P3333272	LOC283999	-1.5116514	2.8513625	0.69161046	-0.82004094	down	Homo sapiens transmembrane protein ENSP00000364084 (LOC283999), mRNA [NM_001145529]
A_33_P3248325	EPB41L5	-1.011613	2.016164	0.6023978	-0.4092152	down	Homo sapiens cDNA FLJ76793 complete cds, highly similar to Homo sapiens erythrocyte membrane protein band 4.1 like 5, mRNA. [AK290895]
A_23_P23947	MAP3K8	-1.4801114	2.7897027	0.5796602	-0.9004512	down	Homo sapiens mitogen-activated protein kinase kinase kinase 8 (MAP3K8), mRNA [NM_005204]
A_19_P00805593		-1.5656965	2.9602036	0.71158147	-0.854115	down	lincRNA:chr10:125115956-125277984 forward strand
A_23_P393051	C1orf172	-1.057204	2.0808947	0.5898992	-0.46730483	down	Homo sapiens chromosome 1 open reading frame 172 (C1orf172), mRNA [NM_152365]
A_19_P00328120		-2.312408	4.9671144	1.1111573	-1.2012508	down	lincRNA:chr21:44014781-44021030 forward strand
A_24_P200023	IL1R1	-1.1072495	2.1543453	0.6995112	-0.40773833	down	Homo sapiens interleukin 1 receptor, type I (IL1R1), mRNA [NM_000877]
A_23_P215048	KIAA0408	-1.2380116	2.3587322	0.81119776	-0.42681384	down	Homo sapiens KIAA0408 (KIAA0408), mRNA [NM_014702]
A_19_P00811743		-1.2592636	2.3937354	0.57230806	-0.6869556	down	lincRNA:chr6:2253151-2277426 forward strand
A_19_P00804024		-1.8572379	3.6231334	0.87354684	-0.9836911	down	lincRNA:chr11:59710362-59738898 forward strand
A_19_P00807833		-1.2904153	2.4459846	0.82494783	-0.46546745	down	lincRNA:chr7:45983575-46089425 forward strand
A_24_P220855	ITIH5	-1.8789959	3.6781898	1.2375817	-0.64141417	down	Homo sapiens inter-alpha (globulin) inhibitor H5 (ITIH5), transcript variant 3, mRNA [NM_001001851]
A_33_P3601802		-1.0187948	2.0262256	0.6674055	-0.3513893	down	AGENCOURT_13978263 NIH_MGC_172 Homo sapiens cDNA 5', mRNA sequence [CD049182]
A_19_P00325149		-1.6728388	3.1884136	0.92088926	-0.75194955	down	lincRNA:chr4:81045376-81062776 reverse strand
A_19_P00813589		-1.5995739	3.0305378	1.0513023	-0.54827154	down	lincRNA:chr4:6664049-6687449 reverse strand
A_19_P00324062		-1.085423	2.1219976	0.6326039	-0.4528191	down	lincRNA:chr15:25258482-25368649 forward strand
A_33_P3369920	LOC100128402	-1.6050193	3.0419981	0.7806598	-0.82435954	down	Homo sapiens cDNA FLJ42583 fis, clone BRACE3009090. [AK124574]
A_19_P00317332		-1.8016572	3.4862044	0.6895132	-1.112144	down	lincRNA:chr4:14573770-14889774 reverse strand
A_33_P3295173	HSPB11	-1.3327551	2.5188324	0.6517794	-0.6809757	down	Homo sapiens mRNA for Placental protein 25 variant, clone: FCC118G01. [AK225916]
A_23_P36439		-1.0562173	2.079472	0.5246798	-0.53153753	down	Olfactory receptor 2AP1 (Olfactory receptor OR12-9) [Source:UniProtKB/Swiss-Prot;Acc:Q8NGE2] [ENST00000321688]
A_23_P119778	SLC39A10	-1.1609684	2.2360747	0.50665545	-0.65431297	down	Homo sapiens solute carrier family 39 (zinc transporter), member 10 (SLC39A10), transcript variant 2, mRNA [NM_020342]
A_19_P00324274		-1.8338144	3.5647833	1.00232	-0.83149433	down	lincRNA:chr12:66166633-66206633 forward strand
A_33_P3277575		-1.1154454	2.1666188	0.54139876	-0.5740466	down	cell division cycle associated 5 [Source:HGNC Symbol;Acc:14626] [ENST00000404147]
A_19_P00810597		-1.6536565	3.1463006	0.7592143	-0.8944422	down	lincRNA:chr6:3905468-3906154 forward strand
A_33_P3287108	TMEM132E	-1.8024697	3.4881685	0.84009767	-0.96237206	down	Homo sapiens transmembrane protein 132E (TMEM132E), mRNA [NM_207313]
A_33_P3414477	LOC729739	-1.1031555	2.1482406	0.31174016	-0.79141533	down	Homo sapiens hypothetical LOC729739, mRNA (cDNA clone IMAGE:3881890), with apparent retained intron. [BC013681]
A_32_P133840	TMCC2	-1.4244727	2.6841638	0.55010223	-0.87437046	down	Homo sapiens transmembrane and coiled-coil domain family 2 (TMCC2), mRNA [NM_014858]
A_24_P943575	CHD6	-1.0515807	2.0727997	0.3602531	-0.6913276	down	Homo sapiens chromodomain helicase DNA binding protein 6 (CHD6), mRNA [NM_032221]
A_19_P00801212		-1.3617579	2.5699813	0.6739181	-0.68783975	down	lincRNA:chr21:35304330-35365980 reverse strand
A_33_P3262977	GPR64	-2.25292	4.7664657	1.2705435	-0.98237646	down	Homo sapiens G protein-coupled receptor 64 (GPR64), transcript variant 1, mRNA [NM_001079858]
A_23_P157338	VWC2	-1.559714	2.947954	0.8898665	-0.6698475	down	Homo sapiens von Willebrand factor C domain containing 2 (VWC2), mRNA [NM_198570]
A_19_P00812378		-1.2379999	2.3587132	0.67100847	-0.56699145	down	lincRNA:chr2:198420155-198427205 forward strand
A_19_P00318549		-1.0398023	2.0559459	0.465693	-0.5741093	down	lincRNA:chr2:55378248-55382599 reverse strand
A_19_P00810150		-1.805294	3.495004	0.6984227	-1.1068714	down	lincRNA:chr5:60464943-60477543 reverse strand
A_23_P390545	PCDHGA8	-1.1243057	2.1799662	0.64176786	-0.48253787	down	Homo sapiens protocadherin gamma subfamily A, 8 (PCDHGA8), transcript variant 2, mRNA [NM_014004]
A_19_P00804302		-1.9774134	3.9378643	0.57568645	-1.401727	down	lincRNA:chr11:129502490-129515390 forward strand
A_23_P136460	FAM13B	-1.0635061	2.0900047	0.6851587	-0.3783474	down	Homo sapiens family with sequence similarity 13, member B (FAM13B), transcript variant 1, mRNA [NM_016603]
A_19_P00809849		-2.8115613	7.0204396	1.584942	-1.2266194	down	lincRNA:chr1:37917588-37923413 forward strand
A_19_P00324429		-1.7095809	3.270658	0.7144413	-0.9951396	down	lincRNA:chr13:110652899-110676049 reverse strand
A_33_P3292495	LOC100127974	-1.6099743	3.052464	0.86362636	-0.7463479	down	Homo sapiens cDNA FLJ39076 fis, clone NT2RP7017567. [AK096395]
A_33_P3337267	NRARP	-1.0468961	2.06608	0.38868892	-0.6582072	down	Homo sapiens NOTCH-regulated ankyrin repeat protein (NRARP), mRNA [NM_001004354]
A_33_P3233099	ARHGEF4	-2.5264966	5.7617083	0.62796164	-1.898535	down	Homo sapiens Rho guanine nucleotide exchange factor (GEF) 4 (ARHGEF4), transcript variant 1, mRNA [NM_015320]
A_33_P3373960	RD3	-1.0263051	2.036801	0.6313609	-0.3949442	down	Homo sapiens retinal degeneration 3 (RD3), transcript variant 1, mRNA [NM_183059]
A_33_P3410259	hCG_2045710	-2.323964	5.0070615	0.930009	-1.393955	down	Homo sapiens hypothetical LOC100133545 (LOC100133545), non-coding RNA [NR_024471]
A_23_P166779	LOH3CR2A	-1.9575895	3.8841248	1.5519619	-0.4056276	down	Homo sapiens loss of heterozygosity, 3, chromosomal region 2, gene A (LOH3CR2A), non-coding RNA [NR_024065]
A_33_P3259153	PLAC2	-2.2095113	4.6251855	0.9629555	-1.2465559	down	Homo sapiens placenta-specific 2 (non-protein coding) (PLAC2), non-coding RNA [NR_027064]
A_24_P152188	PRICKLE2	-1.0657406	2.093244	0.4707973	-0.5949433	down	Homo sapiens prickle homolog 2 (Drosophila) (PRICKLE2), mRNA [NM_198859]
A_24_P381224	SYVN1	-1.0325718	2.0456676	0.36582255	-0.66674924	down	Homo sapiens synovial apoptosis inhibitor 1, synoviolin (SYVN1), transcript variant 2, mRNA [NM_172230]
A_24_P126417	USP34	-1.4491847	2.730537	0.73020506	-0.7189796	down	Homo sapiens ubiquitin specific peptidase 34 (USP34), mRNA [NM_014709]
A_19_P00331472		-1.0210872	2.0294478	0.66417277	-0.3569144	down	lincRNA:chr8:129599518-129624118 reverse strand
A_33_P3210605		-1.7717813	3.4147532	0.95671475	-0.8150666	down
A_24_P932736	HMBOX1	-1.0459256	2.0646906	0.62665105	-0.41927457	down	homeobox containing 1 [Source:HGNC Symbol;Acc:26137] [ENST00000397358]
A_19_P00813468		-1.6828675	3.2106547	1.0574764	-0.6253911	down	lincRNA:chr18:72258320-72282445 forward strand
A_24_P636882	STK17B	-1.9135873	3.7674472	0.82352185	-1.0900655	down	Homo sapiens serine/threonine kinase 17b (STK17B), mRNA [NM_004226]
A_24_P752208		-1.2310717	2.347413	0.87269306	-0.35837865	down
A_24_P238131	SUSD5	-1.8353631	3.5686123	0.7098166	-1.1255466	down	Homo sapiens sushi domain containing 5 (SUSD5), mRNA [NM_015551]
A_23_P216693	MLLT3	-1.0323238	2.0453162	0.6366488	-0.39567506	down	Homo sapiens myeloid/lymphoid or mixed-lineage leukemia (trithorax homolog, Drosophila); translocated to, 3 (MLLT3), mRNA [NM_004529]
A_23_P35309	TAF5L	-1.0635681	2.0900943	0.576648	-0.48692012	down	Homo sapiens TAF5-like RNA polymerase II, p300/CBP-associated factor (PCAF)-associated factor, 65kDa (TAF5L), transcript variant 1, mRNA [NM_014409]
A_33_P3685297		-1.5198647	2.8676414	0.6844226	-0.83544207	down	Homo sapiens partial mRNA, clone c3-1a19. [AJ276252]
A_24_P148717	CCR1	-1.2005222	2.2982285	0.56846523	-0.63205695	down	Homo sapiens chemokine (C-C motif) receptor 1 (CCR1), mRNA [NM_001295]
A_23_P35349	SVIL	-1.5033903	2.8350818	0.6004336	-0.9029567	down	Homo sapiens supervillin (SVIL), transcript variant 2, mRNA [NM_021738]
A_19_P00322972		-1.577319	2.9841478	0.9404721	-0.6368469	down	lincRNA:chr13:33907815-33909403 reverse strand
A_33_P3218301		-2.244646	4.739208	1.1864556	-1.0581905	down	Homo sapiens solute carrier family 26 (sulfate transporter), member 1, mRNA (cDNA clone IMAGE:40010605), complete cds. [BC104424]
A_19_P00802757		-2.3232312	5.0045185	1.0592579	-1.2639732	down	lincRNA:chr6:28081546-28091346 forward strand
A_23_P137705	TBX19	-1.2338276	2.3519015	0.69838166	-0.5354459	down	Homo sapiens T-box 19 (TBX19), mRNA [NM_005149]
A_33_P3284873		-1.9935389	3.982126	0.9856894	-1.0078495	down	LOC729862 protein [Source:UniProtKB/TrEMBL;Acc:Q0VAF8] [ENST00000412374]
A_19_P00316964		-1.4838039	2.7968519	0.67699265	-0.8068112	down	lincRNA:chr18:2517244-2519259 forward strand
A_19_P00803288		-1.3086917	2.477168	0.690007	-0.61868477	down	lincRNA:chr16:3662649-3668149 reverse strand
A_33_P3266780	PODXL2	-1.1704452	2.2508113	0.6176739	-0.55277133	down	Homo sapiens podocalyxin-like 2 (PODXL2), mRNA [NM_015720]
A_23_P354151	ITK	-1.2296622	2.3451207	0.64869785	-0.5809643	down	Homo sapiens IL2-inducible T-cell kinase (ITK), mRNA [NM_005546]
A_23_P218858	ABI3BP	-2.0174785	4.048755	0.50264335	-1.5148351	down	Homo sapiens ABI family, member 3 (NESH) binding protein (ABI3BP), mRNA [NM_015429]
A_19_P00331144		-1.8745707	3.666925	0.72786665	-1.1467041	down	lincRNA:chr1:228258277-228268427 forward strand
A_24_P132039	RNF14	-1.2218149	2.3323994	0.49031782	-0.73149705	down	Homo sapiens ring finger protein 14 (RNF14), transcript variant 1, mRNA [NM_004290]
A_33_P3249736	FLJ38723	-1.0757674	2.107843	0.70661306	-0.36915433	down	Homo sapiens cDNA FLJ38723 fis, clone KIDNE2010137, weakly similar to GOLGIN-95. [AK096042]
A_33_P3367062	C1orf26	-1.43162	2.6974945	0.66477907	-0.76684093	down	Homo sapiens chromosome 1 open reading frame 26 (C1orf26), transcript variant 1, mRNA [NM_017673]
A_23_P310	MARCKSL1	-1.1718074	2.2529378	0.60233414	-0.56947327	down	Homo sapiens MARCKS-like 1 (MARCKSL1), mRNA [NM_023009]
A_33_P3293386	LRRC1	-1.0408077	2.0573792	0.52164483	-0.5191629	down	Homo sapiens cDNA FLJ11834 fis, clone HEMBA1006583, weakly similar to Drosophila melanogaster Scribble (scrib) mRNA. [AK021896]
A_23_P121564	GUCY1B3	-1.3999178	2.6388655	0.7188802	-0.68103766	down	Homo sapiens guanylate cyclase 1, soluble, beta 3 (GUCY1B3), mRNA [NM_000857]
A_19_P00328505		-1.1967684	2.2922564	0.5605328	-0.6362356	down	lincRNA:chr8:107055124-107072066 reverse strand
A_33_P3397473		-1.9025254	3.7386708	0.7544913	-1.1480341	down
A_33_P3239322	LOC100132474	-1.6548474	3.1488988	0.78985095	-0.86499643	down	Homo sapiens cDNA FLJ43170 fis, clone FCBBF3004847. [AK125160]
A_33_P3397603	LOC100130278	-2.0878754	4.2512155	0.7953379	-1.2925376	down	Homo sapiens cDNA FLJ36795 fis, clone ADRGL2006767. [AK094114]
A_24_P358619	ZNF99	-1.4811232	2.7916598	0.78088593	-0.7002373	down	Homo sapiens zinc finger protein 99 (ZNF99), mRNA [NM_001080409]
A_33_P3220047	AKNA	-1.1894199	2.28061	0.6689966	-0.5204233	down	Homo sapiens AT-hook transcription factor (AKNA), mRNA [NM_030767]
A_19_P00322101		-1.7474537	3.3576543	0.5941614	-1.1532923	down	lincRNA:chr9:132250938-132255808 forward strand
A_33_P3386572		-1.5629702	2.954615	0.52983785	-1.0331323	down
A_33_P3395513	NRG2	-1.077263	2.1100292	0.4263227	-0.6509403	down	Homo sapiens cDNA FLJ42513 fis, clone BRACE2046295, highly similar to Pro-neuregulin-2, membrane-bound isoform precursor. [AK124504]
A_23_P322854	LOC100288439	-1.6690997	3.1801608	0.9518255	-0.7172742	down	Putative uncharacterized protein [Source:UniProtKB/TrEMBL;Acc:Q96FU4] [ENST00000328202]
A_24_P109082	USP37	-1.0609487	2.086303	0.3818016	-0.6791471	down	Homo sapiens ubiquitin specific peptidase 37 (USP37), mRNA [NM_020935]
A_23_P433791	C1orf124	-1.1182135	2.17078	0.55137956	-0.566834	down	Homo sapiens chromosome 1 open reading frame 124 (C1orf124), transcript variant 2, mRNA [NM_001010984]
A_33_P3237260	C11orf53	-1.798864	3.4794614	0.821591	-0.977273	down	Homo sapiens chromosome 11 open reading frame 53 (C11orf53), mRNA [NM_198498]
A_33_P3222129	OR6B2	-1.6765567	3.196641	0.645651	-1.0309057	down	Homo sapiens olfactory receptor, family 6, subfamily B, member 2 (OR6B2), mRNA [NM_001005853]
A_23_P161686	ARHGAP32	-1.5553839	2.9391193	0.54148674	-1.0138972	down	Homo sapiens Rho GTPase activating protein 32 (ARHGAP32), transcript variant 2, mRNA [NM_014715]
A_19_P00802448		-1.9356811	3.825587	1.0025753	-0.9331058	down	lincRNA:chr5:72546319-72586219 reverse strand
A_19_P00319544		-1.8420504	3.5851922	0.99074805	-0.8513024	down	lincRNA:chr2:64478961-64479989 reverse strand
A_24_P224727	CEBPA	-1.7769722	3.4270618	0.6332861	-1.143686	down	Homo sapiens CCAAT/enhancer binding protein (C/EBP), alpha (CEBPA), mRNA [NM_004364]
A_23_P205738	BCL11B	-1.2912923	2.4474719	0.5017309	-0.7895614	down	Homo sapiens B-cell CLL/lymphoma 11B (zinc finger protein) (BCL11B), transcript variant 1, mRNA [NM_138576]
A_32_P336776	FRMD7	-1.6664366	3.1742957	0.6894293	-0.97700727	down	Homo sapiens FERM domain containing 7 (FRMD7), mRNA [NM_194277]
A_23_P65386	OTUB2	-1.1196228	2.1729016	0.39414835	-0.7254745	down	Homo sapiens OTU domain, ubiquitin aldehyde binding 2 (OTUB2), mRNA [NM_023112]
A_23_P13438	BTBD10	-1.0255778	2.0357745	0.4235866	-0.6019912	down	Homo sapiens BTB (POZ) domain containing 10 (BTBD10), mRNA [NM_032320]
A_33_P3397399	PPP3CB	-1.1990755	2.295925	0.40524292	-0.79383254	down	Homo sapiens cDNA FLJ60928 complete cds, highly similar to Serine/threonine-protein phosphatase 2B catalytic subunit beta isoform (EC 3.1.3.16). [AK301582]
A_19_P00328742		-1.3390719	2.529885	0.61159384	-0.727478	down	lincRNA:chr14:58744247-58760896 reverse strand
A_24_P66838		-1.0079902	2.0111074	0.69635224	-0.311638	down
A_33_P3352837		-1.2285424	2.3433013	0.7450899	-0.48345256	down
A_19_P00319881		-1.0126463	2.0176086	0.44108987	-0.57155645	down	lincRNA:chr5:159203779-159298391 reverse strand
A_23_P202587	KIAA1598	-1.1624281	2.2383385	0.49469972	-0.6677284	down	Homo sapiens KIAA1598 (KIAA1598), transcript variant 2, mRNA [NM_018330]
A_33_P3714341		-1.3115442	2.4820707	0.56799674	-0.74354744	down	Homo sapiens IGK mRNA for immunoglobulin kappa light chain, partial cds, clone: F010-014L. [AB363267]
A_19_P00316602		-2.0652897	4.18518	1.0525844	-1.0127053	down	lincRNA:chr7:26534546-26535914 forward strand
A_33_P3266964	MYH7	-1.1459032	2.2128463	0.41786027	-0.72804296	down	Homo sapiens myosin, heavy chain 7, cardiac muscle, beta (MYH7), mRNA [NM_000257]
A_23_P201567	PRPF38B	-1.6746882	3.1925035	0.78280544	-0.8918828	down	Homo sapiens PRP38 pre-mRNA processing factor 38 (yeast) domain containing B (PRPF38B), mRNA [NM_018061]
A_32_P117170	NAPEPLD	-1.005049	2.0070117	0.52700806	-0.47804093	down	Homo sapiens N-acyl phosphatidylethanolamine phospholipase D (NAPEPLD), transcript variant 1, mRNA [NM_001122838]
A_19_P00320872		-1.274925	2.4198623	0.40078163	-0.87414336	down	lincRNA:chr9:2535894-2570755 reverse strand
A_33_P3311648		-1.5016378	2.83164	0.86647284	-0.635165	down
A_33_P3313652		-1.5999798	3.0313907	0.86082447	-0.7391553	down
A_19_P00806596		-1.7785099	3.4307163	1.0392416	-0.7392683	down	lincRNA:chr19:35306021-35306090 reverse strand
A_33_P3407529	PRRT4	-2.472728	5.5509243	0.9207227	-1.5520053	down	Homo sapiens proline-rich transmembrane protein 4 (PRRT4), mRNA [NM_001114726]
A_33_P3336113	TIGD3	-1.1166711	2.1684604	0.7904253	-0.32624578	down	Homo sapiens tigger transposable element derived 3 (TIGD3), mRNA [NM_145719]
A_33_P3252730	ZNF788	-1.7630398	3.3941252	0.6910521	-1.0719877	down	Homo sapiens zinc finger family member 788 (ZNF788), non-coding RNA [NR_027049]
A_33_P3382137	LOC728671	-2.1774588	4.5235605	1.0112337	-1.1662251	down	PREDICTED: Homo sapiens hypothetical LOC728671 (LOC728671), mRNA [XM_001128100]
A_19_P00316241		-1.1527997	2.2234497	0.5324154	-0.62038434	down	lincRNA:chr5:67089045-67100809 forward strand
A_33_P3221960	IL18RAP	-1.244707	2.3697042	0.535707	-0.709	down	Homo sapiens interleukin 18 receptor accessory protein (IL18RAP), mRNA [NM_003853]
A_33_P3299309	RPL28	-1.8829219	3.6882129	0.7664528	-1.1164691	down	Homo sapiens ribosomal protein L28 (RPL28), transcript variant 4, mRNA [NM_001136136]
A_19_P00812540		-1.585744	3.0016255	0.49163032	-1.0941137	down	lincRNA:chr2:103451593-103470568 reverse strand
A_19_P00322138		-1.5720787	2.973328	0.7931917	-0.77888703	down	lincRNA:chr15:25354726-25360510 reverse strand
A_33_P3562810		-1.0376742	2.0529153	0.66083896	-0.37683523	down	Sequence 1506 from Patent EP1308459. [AX747981]
A_33_P3304268	LOC643327	-1.3320236	2.5175555	0.50537825	-0.8266454	down	Homo sapiens cDNA FLJ39230 fis, clone OCBBF2007485. [AK096549]
A_33_P3215913		-1.5882554	3.0068552	0.38972878	-1.1985266	down	transmembrane protein 184B [Source:HGNC Symbol;Acc:1310] [ENST00000403210]
A_33_P3333078		-1.03736	2.0524683	0.5051687	-0.5321913	down
A_19_P00318904		-2.0628097	4.177992	1.3694483	-0.6933614	down	lincRNA:chr7:143193413-143193865 forward strand
A_19_P00327420		-1.4930366	2.8148081	0.86638	-0.62665665	down	lincRNA:chr15:80121545-80132020 forward strand
A_33_P3302892	NID2	-1.8124983	3.5125003	0.6330246	-1.1794738	down	Homo sapiens mRNA; cDNA DKFZp686D12108 (from clone DKFZp686D12108). [BX648241]
A_23_P126248	RNF186	-1.2973684	2.4578016	0.6878207	-0.60954773	down	Homo sapiens ring finger protein 186 (RNF186), mRNA [NM_019062]
A_24_P261760	KLRG1	-1.6851795	3.215804	0.7992859	-0.8858936	down	Homo sapiens killer cell lectin-like receptor subfamily G, member 1 (KLRG1), mRNA [NM_005810]
A_23_P252556	BAI3	-1.0386021	2.0542362	0.656878	-0.38172412	down	Homo sapiens brain-specific angiogenesis inhibitor 3 (BAI3), mRNA [NM_001704]
A_19_P00801344		-1.0085517	2.0118904	0.67561674	-0.33293498	down	lincRNA:chr4:113607651-113872301 forward strand
A_33_P3372965	LOC387723	-2.2439668	4.7369776	0.5310199	-1.7129469	down	PREDICTED: Homo sapiens similar to hCG1648656 (LOC387723), miscRNA [XR_078431]
A_23_P68970	ARFGAP3	-1.2042828	2.3042269	0.8132696	-0.39101315	down	Homo sapiens ADP-ribosylation factor GTPase activating protein 3 (ARFGAP3), transcript variant 1, mRNA [NM_014570]
A_23_P169039	SNAI2	-1.3293955	2.5129735	0.79899144	-0.5304041	down	Homo sapiens snail homolog 2 (Drosophila) (SNAI2), mRNA [NM_003068]
A_19_P00330206		-1.7701759	3.4109554	0.6892028	-1.0809731	down	lincRNA:chr6:44006347-44033347 reverse strand
A_33_P3288605	LOC100133287	-1.4635214	2.7578068	0.6586871	-0.80483425	down	Homo sapiens clone pp10199 unknown mRNA. [AF289552]
A_19_P00807134		-1.5325062	2.8928795	1.1854932	-0.347013	down	lincRNA:chrX:139795484-139814909 reverse strand
A_23_P10081	ARL13B	-1.1195346	2.1727688	0.43142724	-0.6881074	down	Homo sapiens ADP-ribosylation factor-like 13B (ARL13B), transcript variant 1, mRNA [NM_182896]
A_33_P3606465	LOC645158	-1.3796247	2.6020067	0.7258369	-0.65378785	down	Homo sapiens hypothetical protein LOC645158, mRNA (cDNA clone IMAGE:4798132), partial cds. [BC018088]
A_19_P00330122		-1.1046122	2.1504107	0.58437	-0.5202422	down	lincRNA:chr6:21667771-22160821 forward strand
A_33_P3371180	GUCY2E	-1.0242546	2.0339081	0.7093613	-0.31489325	down	Homo sapiens guanylate cyclase 2E (GUCY2E), non-coding RNA [NR_024042]
A_33_P3395630	LOC100287547	-1.0694714	2.0986643	0.6945425	-0.37492883	down	PREDICTED: Homo sapiens hypothetical protein LOC100287547 (LOC100287547), mRNA [XM_002343714]
A_32_P200308	hCG_1814486	-2.1873727	4.5547523	1.1533672	-1.0340054	down	full-length cDNA clone CS0DH002YE19 of T cells (Jurkat cell line) of Homo sapiens (human). [CR600271]
A_24_P275199	KCNC1	-1.441033	2.715152	0.45867562	-0.9823574	down	Homo sapiens potassium voltage-gated channel, Shaw-related subfamily, member 1 (KCNC1), transcript variant A, mRNA [NM_001112741]
A_23_P322756	TET1	-1.2430682	2.367014	0.75735474	-0.48571348	down	Homo sapiens tet oncogene 1 (TET1), mRNA [NM_030625]
A_23_P209564	CYBRD1	-1.189683	2.2810261	0.5648792	-0.6248038	down	Homo sapiens cytochrome b reductase 1 (CYBRD1), transcript variant 1, mRNA [NM_024843]
A_33_P3283552	LOC100132781	-1.9323417	3.8167422	0.96659124	-0.96575046	down	RST41108 Athersys RAGE Library Homo sapiens cDNA, mRNA sequence [BG221303]
A_33_P3542599	SNORA2A	-1.5605154	2.9495919	0.95198226	-0.60853314	down	CM3-MT0388-260101-688-e11_1 MT0388 Homo sapiens cDNA, mRNA sequence [CV322587]
A_33_P3306202		-1.3345028	2.5218856	0.78845525	-0.54604757	down	Sequence 1209 from Patent EP1308459. [AX747684]
A_32_P207117	TSPYL6	-1.3564578	2.5605574	0.41691947	-0.93953836	down	Homo sapiens TSPY-like 6 (TSPYL6), mRNA [NM_001003937]
A_32_P91042	LOC100129034	-1.4032626	2.6449907	0.4606595	-0.9426031	down	Homo sapiens hypothetical protein LOC100129034 (LOC100129034), non-coding RNA [NR_027406]
A_19_P00325425		-1.464363	2.759416	0.9674604	-0.49690259	down	lincRNA:chr12:54461633-54467708 forward strand
A_23_P311670	C14orf48	-1.061476	2.0870657	0.46460545	-0.59687054	down	Homo sapiens chromosome 14 open reading frame 48 (C14orf48), transcript variant 3, non-coding RNA [NR_024184]
A_24_P23625	HS3ST3B1	-1.2789186	2.4265702	0.6056273	-0.6732913	down	heparan sulfate (glucosamine) 3-O-sulfotransferase 3B1 [Source:HGNC Symbol;Acc:5198] [ENST00000360954]
A_33_P3334419	RPS6KL1	-1.5379864	2.9038892	0.63123465	-0.90675175	down	Homo sapiens ribosomal protein S6 kinase-like 1 (RPS6KL1), mRNA [NM_031464]
A_33_P3414949	PXMP2	-1.2916567	2.4480903	0.47373474	-0.817922	down	Homo sapiens peroxisomal membrane protein 2, 22kDa, mRNA (cDNA clone IMAGE:4098463), complete cds. [BC009836]
A_33_P3238623	LOC729723	-1.2737309	2.4178603	0.70000815	-0.5737227	down	Homo sapiens mRNA; cDNA DKFZp781N0456 (from clone DKFZp781N0456). [CR933670]
A_32_P97169	GPC6	-1.367363	2.5799856	0.74706745	-0.6202955	down	Homo sapiens glypican 6 (GPC6), mRNA [NM_005708]
A_33_P3363168	SSH2	-1.5506171	2.929424	0.992841	-0.5577761	down	Homo sapiens slingshot homolog 2 (Drosophila) (SSH2), mRNA [NM_033389]
A_32_P177539	IRX6	-1.1170691	2.1690588	0.5483571	-0.568712	down	Homo sapiens iroquois homeobox 6 (IRX6), mRNA [NM_024335]
A_33_P3424477	NDST3	-1.4517373	2.7353725	0.7315252	-0.7202121	down	Homo sapiens clone DNA96833 HSS3 (UNQ2544) mRNA, complete cds. [AY358852]
A_24_P397515	HMGN4	-1.0123138	2.0171437	0.29482293	-0.7174909	down	Homo sapiens high mobility group nucleosomal binding domain 4 (HMGN4), mRNA [NM_006353]
A_33_P3333485		-1.300845	2.4637315	0.65845144	-0.6423936	down
A_23_P351734	NPHP4	-1.0299196	2.0419104	0.59106886	-0.43885076	down	Homo sapiens nephronophthisis 4 (NPHP4), mRNA [NM_015102]
A_33_P3267745		-1.1997297	2.2969663	0.6650717	-0.53465796	down	Q3W7R2_9ACTO (Q3W7R2) ABC transporter, partial (4%) [THC2534319]
A_23_P47292	MMP20	-1.0516628	2.0729177	0.42165458	-0.6300082	down	Homo sapiens matrix metallopeptidase 20 (MMP20), mRNA [NM_004771]
A_23_P127107	CLRN3	-1.255136	2.3868966	0.66416883	-0.5909672	down	Homo sapiens clarin 3 (CLRN3), mRNA [NM_152311]
A_23_P169293	DMRT1	-1.2374371	2.357793	0.52348745	-0.7139497	down	Homo sapiens doublesex and mab-3 related transcription factor 1 (DMRT1), mRNA [NM_021951]
A_23_P31273	AMPH	-1.2008986	2.2988281	0.6117642	-0.58913445	down	Homo sapiens amphiphysin (AMPH), transcript variant 1, mRNA [NM_001635]
A_33_P3411945	C19orf38	-2.0119011	4.0331335	1.3933338	-0.61856735	down	Homo sapiens chromosome 19 open reading frame 38 (C19orf38), mRNA [NM_001136482]
A_33_P3246885	DMKN	-1.6090426	3.0504935	0.47109985	-1.1379428	down	Homo sapiens dermokine (DMKN), transcript variant 3, mRNA [NM_001126056]
A_33_P3321085		-1.3969363	2.6334176	0.64231884	-0.75461745	down	full-length cDNA clone CS0DL010YA18 of B cells (Ramos cell line) Cot 25-normalized of Homo sapiens (human). [CR617836]
A_23_P149121	DIRAS3	-1.3885925	2.618231	0.7031467	-0.6854458	down	Homo sapiens DIRAS family, GTP-binding RAS-like 3 (DIRAS3), mRNA [NM_004675]
A_33_P3277514	BTK	-1.413246	2.6633575	0.7588761	-0.65436995	down	Homo sapiens Bruton agammaglobulinemia tyrosine kinase (BTK), mRNA [NM_000061]
A_33_P3316485		-1.2874253	2.4409204	0.5387423	-0.748683	down	Putative uncharacterized protein ENSP00000384254 [Source:UniProtKB/TrEMBL;Acc:B5MC88] [ENST00000402115]
A_23_P502413	SERPINB4	-2.461093	5.506337	1.2048787	-1.2562144	down	Homo sapiens serpin peptidase inhibitor, clade B (ovalbumin), member 4 (SERPINB4), mRNA [NM_002974]
A_33_P3897734	LOC339894	-1.6424152	3.1218803	0.7622919	-0.88012326	down	Homo sapiens hypothetical protein LOC339894, mRNA (cDNA clone IMAGE:5269978). [BC038760]
A_33_P3343101		-1.5032849	2.8348746	0.89614725	-0.6071377	down	Homo sapiens cDNA, FLJ99982. [AK309941]
A_24_P75127	HMCN2	-1.76161	3.3907633	0.87990963	-0.8817004	down	Homo sapiens mRNA; cDNA DKFZp434P0216 (from clone DKFZp434P0216). [AL834139]
A_33_P3299580	CCDC129	-1.1732402	2.2551763	0.44590604	-0.72733414	down	Homo sapiens coiled-coil domain containing 129 (CCDC129), mRNA [NM_194300]
A_23_P55632	SERPINB3	-2.6784668	6.401752	1.1909139	-1.4875529	down	Homo sapiens serpin peptidase inhibitor, clade B (ovalbumin), member 3 (SERPINB3), mRNA [NM_006919]
A_33_P3319957	SPATA1	-1.3334832	2.520104	0.6068213	-0.7266619	down	Homo sapiens spermatogenesis associated 1, mRNA (cDNA clone IMAGE:30389222), with apparent retained intron. [BC064144]
A_19_P00318070		-1.0584247	2.0826561	0.6336572	-0.4247675	down	lincRNA:chr6:21886460-22020634 forward strand
A_24_P272160		-1.0569918	2.0805888	0.4839332	-0.5730586	down	Sequence 1306 from Patent EP1308459. [AX747781]
A_23_P412577	ANKRD29	-1.36128	2.5691302	0.24800515	-1.1132748	down	Homo sapiens ankyrin repeat domain 29 (ANKRD29), mRNA [NM_173505]
A_24_P23445	RNU12	-1.1656393	2.243326	0.42683232	-0.73880696	down	Homo sapiens RNA, U12 small nuclear (RNU12), small nuclear RNA [NR_029422]
A_33_P3231342		-1.4391466	2.7116044	0.52389324	-0.9152534	down
A_33_P3388283		-1.0218685	2.0305471	0.40936744	-0.612501	down	3-hydroxymethyl-3-methylglutaryl-Coenzyme A lyase [Source:HGNC Symbol;Acc:5005] [ENST00000374483]
A_23_P94840	DYNLRB2	-1.2344283	2.352881	0.58929944	-0.64512885	down	Homo sapiens dynein, light chain, roadblock-type 2 (DYNLRB2), mRNA [NM_130897]
A_33_P3340808	FLJ46026	-1.1247172	2.180588	0.74559236	-0.37912488	down	Homo sapiens cDNA FLJ46026 fis, clone SPLEN2024571. [AK127919]
A_19_P00327971		-1.1702025	2.2504327	0.45324552	-0.716957	down	lincRNA:chr6:86381806-86396056 forward strand
A_19_P00317564		-1.064997	2.0921655	0.5405396	-0.52445734	down	lincRNA:chr2:67487934-67516526 forward strand
A_32_P115505	RNF160	-1.02233	2.0311968	0.5224271	-0.49990296	down	Homo sapiens ring finger protein 160 (RNF160), mRNA [NM_015565]
A_19_P00321516		-1.1995112	2.2966185	0.42044425	-0.7790669	down	lincRNA:chr13:50903769-50975502 forward strand
A_33_P3383861	LOC646471	-1.347674	2.5450149	0.5281565	-0.8195175	down	Homo sapiens hypothetical LOC646471 (LOC646471), non-coding RNA [NR_024498]
A_23_P18598	PI4K2B	-1.0804653	2.114718	0.37979627	-0.70066905	down	Homo sapiens phosphatidylinositol 4-kinase type 2 beta (PI4K2B), mRNA [NM_018323]
A_33_P3262069	OR2AG2	-1.0184321	2.0257163	0.36726475	-0.6511674	down	Homo sapiens olfactory receptor, family 2, subfamily AG, member 2 (OR2AG2), mRNA [NM_001004490]
A_23_P167061	PPEF2	-1.487966	2.8049324	0.6766566	-0.81130934	down	Homo sapiens protein phosphatase, EF-hand calcium binding domain 2 (PPEF2), mRNA [NM_006239]
A_33_P3399911		-1.1529449	2.2236733	0.44741666	-0.70552826	down
A_19_P00316152		-1.7922292	3.4634964	0.5763258	-1.2159034	down	lincRNA:chr5:177046128-177099149 reverse strand
A_19_P00320696		-1.8041642	3.4922678	0.598112	-1.2060522	down	lincRNA:chr20:31148894-31161799 forward strand
A_23_P203115	TMEM25	-1.3119422	2.4827557	0.9313582	-0.380584	down	Homo sapiens transmembrane protein 25 (TMEM25), transcript variant 1, mRNA [NM_032780]
A_23_P17503	KIF16B	-1.2288148	2.3437438	0.44989014	-0.7789247	down	Homo sapiens kinesin family member 16B (KIF16B), mRNA [NM_024704]
A_33_P3332749	LOC100128747	-1.3678259	2.5808134	0.26259828	-1.1052276	down	PREDICTED: Homo sapiens hypothetical LOC100128747 (LOC100128747), mRNA [XM_001719529]
A_19_P00810206		-1.4917781	2.8123538	0.6532153	-0.83856285	down	lincRNA:chr8:92105274-92110499 reverse strand
A_19_P00806166		-1.2561016	2.3884945	0.54207647	-0.71402514	down	lincRNA:chr4:16257882-16259621 reverse strand
A_23_P7101	SLBP	-1.0397553	2.0558789	0.42292094	-0.6168344	down	Homo sapiens stem-loop binding protein (SLBP), mRNA [NM_006527]
A_19_P00327072		-1.3806837	2.6039174	0.5833552	-0.7973285	down	lincRNA:chr1:153768876-153777076 reverse strand
A_23_P151529	C14orf132	-1.189784	2.2811859	0.5587809	-0.63100314	down	Homo sapiens chromosome 14 open reading frame 132 (C14orf132), non-coding RNA [NR_023938]
A_19_P00808586		-1.1879232	2.2782454	0.36583304	-0.82209015	down	lincRNA:chr4:14113591-14141672 forward strand
A_24_P134356	BTBD3	-1.1246386	2.180469	0.40217042	-0.72246814	down	Homo sapiens BTB (POZ) domain containing 3 (BTBD3), transcript variant 1, mRNA [NM_014962]
A_19_P00320274		-1.0378504	2.0531662	0.3961475	-0.6417029	down	lincRNA:chr10:80703084-80722151 reverse strand
A_33_P3227440	LOC100287948	-1.3120102	2.4828725	0.7678869	-0.5441233	down	Homo sapiens gm140 mRNA, partial cds. [AF387616]
A_33_P3218554		-1.3707714	2.5860882	0.5734204	-0.797351	down
A_19_P00811711		-1.0411637	2.0578868	0.68003416	-0.36112952	down	lincRNA:chr2:184032455-184084780 forward strand
A_23_P72527	ADAM18	-1.6163077	3.065894	0.51128316	-1.1050246	down	Homo sapiens ADAM metallopeptidase domain 18 (ADAM18), mRNA [NM_014237]
A_33_P3289416	ZNF785	-1.461619	2.7541728	0.62414	-0.837479	down	Homo sapiens zinc finger protein 785 (ZNF785), mRNA [NM_152458]
A_24_P295963	SLC38A2	-1.3202026	2.4970117	0.5399208	-0.7802818	down	Homo sapiens solute carrier family 38, member 2 (SLC38A2), mRNA [NM_018976]
A_19_P00324011		-1.0729065	2.1036673	0.5777298	-0.49517667	down	lincRNA:chr3:131086935-131098735 reverse strand
A_23_P43248	TAF2	-1.628519	3.0919545	0.6428163	-0.98570275	down	Homo sapiens TAF2 RNA polymerase II, TATA box binding protein (TBP)-associated factor, 150kDa (TAF2), mRNA [NM_003184]
A_33_P3221793		-1.0684649	2.0972006	0.49417007	-0.5742948	down
A_19_P00806917		-1.3130568	2.4846745	0.731513	-0.5815438	down	lincRNA:chrX:45897556-45923781 forward strand
A_19_P00801176		-1.3142657	2.4867573	0.5772263	-0.73703945	down	lincRNA:chr2:40946996-41235296 forward strand
A_33_P3219429	SMNDC1	-1.068717	2.097567	0.4182155	-0.6505015	down	Homo sapiens survival motor neuron domain containing 1 (SMNDC1), mRNA [NM_005871]
A_23_P57760	ACPL2	-1.0124694	2.0173612	0.5135658	-0.49890363	down	Homo sapiens acid phosphatase-like 2 (ACPL2), transcript variant 1, mRNA [NM_152282]
A_23_P303423	SLAIN2	-1.2951753	2.4540682	0.46888292	-0.8262924	down	Homo sapiens SLAIN motif family, member 2 (SLAIN2), mRNA [NM_020846]
A_33_P3262449	GOLGA6L2	-1.6239855	3.0822535	0.7900392	-0.83394635	down	Homo sapiens golgi autoantigen, golgin subfamily a-like, mRNA (cDNA clone IMAGE:40113147), complete cds. [BC129821]
A_23_P41241	TGM4	-1.1613173	2.2366157	0.45247316	-0.7088442	down	Homo sapiens transglutaminase 4 (prostate) (TGM4), mRNA [NM_003241]
A_32_P87013	IL8	-1.9946995	3.9853308	1.3027599	-0.6919396	down	Homo sapiens interleukin 8 (IL8), mRNA [NM_000584]
A_23_P351168	DNAJB7	-1.3860322	2.6135888	0.78088546	-0.60514677	down	Homo sapiens DnaJ (Hsp40) homolog, subfamily B, member 7 (DNAJB7), mRNA [NM_145174]
A_33_P3256396	DOC2B	-1.0612648	2.08676	0.44294715	-0.6183176	down	Homo sapiens double C2-like domains, beta (DOC2B), mRNA [NM_003585]
A_33_P3328270	C9orf172	-1.673243	3.1893072	1.2704911	-0.40275192	down	Homo sapiens chromosome 9 open reading frame 172 (C9orf172), mRNA [NM_001080482]
A_24_P294832	PTP4A1	-1.0178094	2.024842	0.34331822	-0.67449117	down	Homo sapiens protein tyrosine phosphatase type IVA, member 1 (PTP4A1), mRNA [NM_003463]
A_19_P00808097		-1.3528073	2.5540862	0.49394917	-0.8588581	down	lincRNA:chr1:186466952-186494477 forward strand
A_23_P38959	VAV1	-1.1053216	2.1514683	0.28449023	-0.8208314	down	Homo sapiens vav 1 guanine nucleotide exchange factor (VAV1), mRNA [NM_005428]
A_19_P00801815		-1.0913836	2.1307828	0.5894288	-0.5019548	down	lincRNA:chr4:74135486-74162711 forward strand
A_19_P00324839		-1.2522929	2.3821971	0.69393134	-0.55836153	down	lincRNA:chr11:65266349-65275177 forward strand
A_24_P121271	CPSF6	-1.7864785	3.4497182	0.75488734	-1.0315912	down	Homo sapiens cleavage and polyadenylation specific factor 6, 68kDa (CPSF6), mRNA [NM_007007]
A_23_P91512	CLDN14	-1.6390543	3.114616	0.60479426	-1.03426	down	Homo sapiens claudin 14 (CLDN14), transcript variant 1, mRNA [NM_144492]
A_33_P3316387		-1.1596103	2.2339706	0.5886867	-0.57092357	down	Sequence 1698 from Patent EP1308459. [AX748173]
A_24_P20032	RFX5	-1.0412889	2.0580654	0.40655994	-0.6347289	down	Homo sapiens regulatory factor X, 5 (influences HLA class II expression) (RFX5), transcript variant 1, mRNA [NM_000449]
A_33_P3645505	LOC340512	-1.7115734	3.2751782	0.7910911	-0.9204823	down	Homo sapiens cDNA FLJ40387 fis, clone TESTI2036129. [AK097706]
A_33_P3383071	LOC100128437	-1.1068985	2.1538212	0.51854825	-0.5883503	down	Homo sapiens cDNA FLJ44089 fis, clone TESTI4041624. [AK126077]
A_33_P3408702		-1.0599416	2.0848472	0.6488439	-0.41109776	down
A_32_P787109	DTHD1	-1.9320225	3.8158977	0.86938393	-1.0626385	down	Homo sapiens death domain containing 1 (DTHD1), transcript variant 1, mRNA [NM_001170700]
A_33_P3410589	FAM43A	-1.1387974	2.201974	0.6360948	-0.5027026	down	Homo sapiens family with sequence similarity 43, member A (FAM43A), mRNA [NM_153690]
A_33_P3404236	C10orf131	-1.3692156	2.5833008	0.546381	-0.8228346	down	Homo sapiens chromosome 10 open reading frame 131 (C10orf131), mRNA [NM_001130446]
A_23_P217564	ACSL4	-1.1649148	2.2422	0.4676261	-0.69728875	down	Homo sapiens acyl-CoA synthetase long-chain family member 4 (ACSL4), transcript variant 1, mRNA [NM_004458]
A_33_P3401307	LOC643441	-1.4406507	2.7144327	0.6465168	-0.7941339	down	Homo sapiens cDNA FLJ41709 fis, clone HLUNG2010845. [AK123703]
A_33_P3210762	ADAMTS7	-1.452734	2.737263	0.8833399	-0.5693941	down	Homo sapiens ADAM metallopeptidase with thrombospondin type 1 motif, 7 (ADAMTS7), mRNA [NM_014272]
A_33_P3382959	CASP8AP2	-1.3931808	2.6265714	0.6419759	-0.75120497	down	Homo sapiens caspase 8 associated protein 2 (CASP8AP2), transcript variant 1, mRNA [NM_012115]
A_32_P167471	CLMN	-1.6670977	3.1757507	0.55654216	-1.1105555	down	Homo sapiens calmin (calponin-like, transmembrane) (CLMN), mRNA [NM_024734]
A_19_P00812425		-1.2318095	2.3486137	0.77217984	-0.45962965	down	lincRNA:chr6:44006347-44063172 forward strand
A_24_P281036	LRRC31	-1.6718061	3.1861322	0.76352084	-0.90828526	down	Homo sapiens leucine rich repeat containing 31 (LRRC31), mRNA [NM_024727]
A_19_P00810602		-1.5857718	3.0016835	1.1337434	-0.4520284	down	lincRNA:chr3:47207196-47217796 reverse strand
A_23_P66552	FNDC8	-1.0580527	2.0821192	0.51355493	-0.5444977	down	Homo sapiens fibronectin type III domain containing 8 (FNDC8), mRNA [NM_017559]
A_19_P00808727		-1.5193228	2.8665645	0.7620176	-0.75730515	down	lincRNA:chr3:18308508-18310418 forward strand
A_23_P32175	LHX6	-1.2287283	2.3436031	0.46794987	-0.7607784	down	Homo sapiens LIM homeobox 6 (LHX6), transcript variant 1, mRNA [NM_014368]
A_33_P3226407	LOC389634	-1.1528034	2.2234554	0.5452398	-0.6075636	down	Homo sapiens hypothetical LOC389634, mRNA (cDNA clone IMAGE:4157715). [BC037255]
A_19_P00320201		-1.702128	3.2538056	0.740818	-0.96131	down	lincRNA:chr2:157197524-157198430 reverse strand
A_32_P127350	LOC645323	-1.3647478	2.5753129	0.56953025	-0.7952175	down	Homo sapiens hypothetical LOC645323 (LOC645323), transcript variant 1, non-coding RNA [NR_024384]
A_19_P00318329		-1.1478151	2.2157807	0.6436051	-0.50421	down	lincRNA:chr5:37939466-37948057 reverse strand
A_23_P98571	C11orf66	-1.1515715	2.2215576	0.28263354	-0.86893797	down	Homo sapiens chromosome 11 open reading frame 66 (C11orf66), transcript variant 1, mRNA [NM_145017]
A_33_P3220837	MAFB	-1.3611908	2.5689714	0.58471274	-0.77647805	down	Homo sapiens v-maf musculoaponeurotic fibrosarcoma oncogene homolog B (avian) (MAFB), mRNA [NM_005461]
A_23_P24444	DHCR7	-1.1027467	2.147632	0.45149732	-0.6512494	down	Homo sapiens 7-dehydrocholesterol reductase (DHCR7), transcript variant 1, mRNA [NM_001360]
A_23_P77304	AP3B2	-1.2091545	2.312021	0.735939	-0.47321546	down	Homo sapiens adaptor-related protein complex 3, beta 2 subunit (AP3B2), mRNA [NM_004644]
A_23_P395172	ABHD2	-1.0783892	2.111677	0.44353747	-0.6348517	down	Homo sapiens abhydrolase domain containing 2 (ABHD2), transcript variant 1, mRNA [NM_007011]
A_19_P00328563		-1.2519192	2.38158	0.70773566	-0.5441835	down	lincRNA:chr12:123599022-123607440 reverse strand
A_23_P24129	DKK1	-1.0389973	2.054799	0.55307674	-0.48592055	down	Homo sapiens dickkopf homolog 1 (Xenopus laevis) (DKK1), mRNA [NM_012242]
A_19_P00320906		-1.646928	3.1316607	1.0601369	-0.58679104	down	lincRNA:chr10:44404751-44465355 forward strand
A_24_P941441	GNA13	-1.1884472	2.2790732	0.6059525	-0.58249474	down	Homo sapiens guanine nucleotide binding protein (G protein), alpha 13 (GNA13), mRNA [NM_006572]
A_33_P3340718	KDM6A	-1.320012	2.496682	0.57285357	-0.7471584	down	Homo sapiens lysine (K)-specific demethylase 6A (KDM6A), mRNA [NM_021140]
A_24_P9883	DKFZp761E198	-1.7677875	3.405313	0.6748228	-1.0929646	down	Homo sapiens DKFZp761E198 protein (DKFZp761E198), mRNA [NM_138368]
A_33_P3263625	DUSP8	-1.0977967	2.1402757	0.32680905	-0.77098763	down	Homo sapiens dual specificity phosphatase 8 (DUSP8), mRNA [NM_004420]
A_24_P171058	TMEM64	-1.0988284	2.1418068	0.6252153	-0.47361314	down	Homo sapiens transmembrane protein 64 (TMEM64), transcript variant 1, mRNA [NM_001008495]
A_32_P89310	PLEKHM3	-1.0299046	2.0418892	0.3283267	-0.7015779	down	Homo sapiens pleckstrin homology domain containing, family M, member 3 (PLEKHM3), mRNA [NM_001080475]
A_23_P205046	ANKRD10	-1.7405909	3.34172	0.85769415	-0.8828968	down	Homo sapiens ankyrin repeat domain 10 (ANKRD10), mRNA [NM_017664]
A_23_P146379	RANBP6	-1.3048754	2.4706237	0.51416254	-0.79071283	down	Homo sapiens RAN binding protein 6 (RANBP6), transcript variant 1, mRNA [NM_012416]
A_33_P3432135	LOC285965	-1.6640313	3.169008	0.7291653	-0.93486595	down	Homo sapiens mRNA; cDNA DKFZp686O0656 (from clone DKFZp686O0656). [AL833583]
A_23_P65789	MCTP2	-1.5718821	2.972923	0.42456615	-1.147316	down	Homo sapiens multiple C2 domains, transmembrane 2 (MCTP2), transcript variant 1, mRNA [NM_018349]
A_23_P58606	CCNG1	-1.2885497	2.4428236	0.3866334	-0.90191627	down	Homo sapiens cyclin G1 (CCNG1), transcript variant 1, mRNA [NM_004060]
A_24_P191417	NAB1	-1.0189252	2.0264087	0.57545066	-0.44347453	down	Homo sapiens NGFI-A binding protein 1 (EGR1 binding protein 1) (NAB1), mRNA [NM_005966]
A_33_P3269636	SBSN	-1.1578307	2.231217	0.42059755	-0.73723316	down	Homo sapiens suprabasin (SBSN), transcript variant 1, mRNA [NM_001166034]
A_33_P3222354	RP11-167P23.2	-1.6444169	3.1262147	0.8976704	-0.74674654	down	PREDICTED: Homo sapiens XAGE-4 protein (XAGE-4), miscRNA [XR_015427]
A_23_P132536	TRAK1	-1.098583	2.1414425	0.39822865	-0.70035434	down	Homo sapiens trafficking protein, kinesin binding 1 (TRAK1), transcript variant 1, mRNA [NM_001042646]
A_33_P3246153		-1.0227205	2.0317466	0.63063884	-0.39208162	down	olfactory receptor, family 5, subfamily AZ, member 1 pseudogene [Source:HGNC Symbol;Acc:15262] [ENST00000319748]
A_19_P00810043		-1.0561111	2.079319	0.57968104	-0.47643006	down	lincRNA:chr6:42752616-42753095 forward strand
A_24_P90216	LGR4	-1.0071337	2.009914	0.42883825	-0.57829547	down	Homo sapiens leucine-rich repeat-containing G protein-coupled receptor 4 (LGR4), mRNA [NM_018490]
A_33_P3385912		-1.2578877	2.3914535	0.5199288	-0.7379589	down
A_23_P360268	LOC158696	-1.29319	2.4506934	0.40163338	-0.8915566	down	Homo sapiens hypothetical LOC158696 (LOC158696), non-coding RNA [NR_026935]
A_19_P00807221		-1.082268	2.117362	0.69376373	-0.38850427	down	lincRNA:chr2:23669095-23684720 reverse strand
A_19_P00806577		-1.1203139	2.1739426	0.6334176	-0.48689628	down	lincRNA:chr2:152619954-152626029 forward strand
A_19_P00801584		-1.6227734	3.079665	0.85240555	-0.77036786	down	lincRNA:chr7:22603825-22730864 reverse strand
A_33_P3278654	LOC283332	-1.0359199	2.0504205	0.48929656	-0.54662335	down	Homo sapiens hypothetical LOC283332 (LOC283332), non-coding RNA [NR_026948]
A_23_P166269	FAM3B	-1.477068	2.783824	1.0114229	-0.46564507	down	Homo sapiens family with sequence similarity 3, member B (FAM3B), transcript variant 1, mRNA [NM_058186]
A_23_P4190	ACSF2	-1.0408599	2.0574536	0.3319204	-0.70893955	down	Homo sapiens acyl-CoA synthetase family member 2 (ACSF2), mRNA [NM_025149]
A_23_P139958	CDK8	-1.1769558	2.2609918	0.44905424	-0.7279016	down	Homo sapiens cyclin-dependent kinase 8 (CDK8), mRNA [NM_001260]
A_19_P00322315		-1.2532394	2.3837607	0.7080456	-0.5451938	down	lincRNA:chr2:201616247-201626980 forward strand
A_19_P00802234		-1.1869076	2.2766423	0.7603147	-0.42659295	down	lincRNA:chr21:21322604-21759979 reverse strand
A_23_P350005	TRIML2	-1.4729892	2.7759647	0.43877602	-1.0342132	down	Homo sapiens tripartite motif family-like 2 (TRIML2), mRNA [NM_173553]
A_24_P110558	C5orf53	-1.1935762	2.28719	0.529521	-0.6640552	down	Homo sapiens chromosome 5 open reading frame 53 (C5orf53), mRNA [NM_001007189]
A_24_P97687	HTR1A	-1.0110415	2.0153656	0.34823763	-0.6628039	down	Homo sapiens 5-hydroxytryptamine (serotonin) receptor 1A (HTR1A), mRNA [NM_000524]
A_23_P73721	RRAGB	-1.4070475	2.651939	0.42512906	-0.98191845	down	Homo sapiens Ras-related GTP binding B (RRAGB), transcript variant RAGBl, mRNA [NM_016656]
A_23_P158096	COL27A1	-1.3130786	2.484712	0.37637925	-0.9366994	down	Homo sapiens cDNA FLJ11895 fis, clone HEMBA1007301, weakly similar to COLLAGEN ALPHA 1(III) CHAIN. [AK021957]
A_23_P121250	EIF4A2	-1.1493375	2.21812	0.4626751	-0.68666244	down	Homo sapiens eukaryotic translation initiation factor 4A2 (EIF4A2), mRNA [NM_001967]
A_23_P62133	MTM1	-1.0250633	2.0350487	0.43016136	-0.5949019	down	Homo sapiens myotubularin 1 (MTM1), mRNA [NM_000252]
A_32_P190049	LRRC58	-1.357337	2.562118	0.49612212	-0.8612149	down	Homo sapiens leucine rich repeat containing 58 (LRRC58), mRNA [NM_001099678]
A_33_P3342305	ABCA8	-1.739486	3.3391616	0.77971363	-0.95977235	down	Homo sapiens ATP-binding cassette, sub-family A (ABC1), member 8 (ABCA8), mRNA [NM_007168]
A_23_P27167	RNASEH1	-1.2327442	2.350136	0.5528877	-0.67985654	down	Homo sapiens ribonuclease H1 (RNASEH1), mRNA [NM_002936]
A_32_P196115	ZNF498	-1.1358552	2.1974878	0.5299655	-0.6058897	down	Homo sapiens zinc finger protein 498 (ZNF498), mRNA [NM_145115]
A_19_P00319709		-1.0771743	2.1098995	0.5756762	-0.5014981	down	lincRNA:chr3:106959538-107045811 forward strand
A_24_P132276	QRSL1	-1.1288415	2.1868308	0.61617184	-0.5126697	down	Homo sapiens glutaminyl-tRNA synthase (glutamine-hydrolyzing)-like 1 (QRSL1), mRNA [NM_018292]
A_23_P71328	MATN2	-1.4544489	2.7405186	0.66808987	-0.7863591	down	Homo sapiens matrilin 2 (MATN2), transcript variant 2, mRNA [NM_030583]
A_24_P397386	LIFR	-1.4494213	2.7309847	0.90163565	-0.54778564	down	Homo sapiens leukemia inhibitory factor receptor alpha (LIFR), transcript variant 2, mRNA [NM_002310]
A_33_P3422802	ULBP1	-1.1792371	2.26457	0.42783356	-0.75140357	down	Homo sapiens UL16 binding protein 1 (ULBP1), mRNA [NM_025218]
A_33_P3249731	LOC100133060	-1.086311	2.1233041	0.71565926	-0.37065172	down	PREDICTED: Homo sapiens hypothetical LOC100133060 (LOC100133060), miscRNA [XR_039297]
A_23_P6963	UBE2E1	-1.0640644	2.0908134	0.3974967	-0.6665677	down	Homo sapiens ubiquitin-conjugating enzyme E2E 1 (UBC4/5 homolog, yeast) (UBE2E1), transcript variant 1, mRNA [NM_003341]
A_33_P3246883	DMKN	-1.8698505	3.654947	0.7998965	-1.069954	down	Homo sapiens dermokine (DMKN), transcript variant 1, mRNA [NM_001035516]
A_23_P320261	DMKN	-2.2839646	4.870145	0.7556248	-1.5283399	down	Homo sapiens dermokine (DMKN), transcript variant 1, mRNA [NM_001035516]
A_23_P125771	HCFC1	-1.3394314	2.5305157	0.9203594	-0.41907203	down	Homo sapiens host cell factor C1 (VP16-accessory protein) (HCFC1), mRNA [NM_005334]
A_23_P135857	EIF2AK3	-1.0818771	2.1167884	0.52056074	-0.5613164	down	Homo sapiens eukaryotic translation initiation factor 2-alpha kinase 3 (EIF2AK3), mRNA [NM_004836]
A_33_P3401658	PSG2	-1.8259043	3.5452914	0.6381693	-1.187735	down	Homo sapiens pregnancy specific beta-1-glycoprotein 2 (PSG2), mRNA [NM_031246]
A_24_P143171	TMEM47	-1.3081216	2.4761891	0.3923297	-0.91579187	down	Homo sapiens transmembrane protein 47 (TMEM47), mRNA [NM_031442]
A_23_P31945	IL33	-2.7104108	6.54508	1.0145247	-1.6958861	down	Homo sapiens interleukin 33 (IL33), mRNA [NM_033439]
A_33_P3245908	C10orf128	-1.1138914	2.1642864	0.5243983	-0.58949304	down	Homo sapiens chromosome 10 open reading frame 128 (C10orf128), mRNA [NM_001010863]
A_24_P63522	HMGCS1	-1.8291422	3.5532575	0.52621627	-1.302926	down	Homo sapiens 3-hydroxy-3-methylglutaryl-Coenzyme A synthase 1 (soluble) (HMGCS1), transcript variant 2, mRNA [NM_002130]
A_24_P19544	STK39	-1.1883185	2.2788699	0.34320426	-0.84511423	down	Homo sapiens serine threonine kinase 39 (STE20/SPS1 homolog, yeast) (STK39), mRNA [NM_013233]
A_24_P724040	SNRPB2	-1.1682117	2.2473295	0.48875666	-0.67945504	down	Homo sapiens small nuclear ribonucleoprotein polypeptide B'' (SNRPB2), transcript variant 1, mRNA [NM_003092]
A_23_P125668	SLC25A43	-1.1083839	2.15604	0.45482826	-0.65355563	down	Homo sapiens solute carrier family 25, member 43 (SLC25A43), nuclear gene encoding mitochondrial protein, mRNA [NM_145305]
A_23_P355623	ANKIB1	-1.3173122	2.4920142	0.62339425	-0.693918	down	Homo sapiens ankyrin repeat and IBR domain containing 1 (ANKIB1), mRNA [NM_019004]
A_24_P337657	SRF	-1.1159092	2.1673155	0.45382893	-0.6620803	down	Homo sapiens serum response factor (c-fos serum response element-binding transcription factor) (SRF), mRNA [NM_003131]
A_24_P380536	CD164	-1.5845232	2.9990866	0.726408	-0.8581152	down	Homo sapiens CD164 molecule, sialomucin (CD164), transcript variant 1, mRNA [NM_006016]
A_23_P137909	HIST3H3	-1.4700658	2.7703454	0.690815	-0.77925086	down	Homo sapiens histone cluster 3, H3 (HIST3H3), mRNA [NM_003493]
A_19_P00320348		-1.0154476	2.02153	0.48037958	-0.53506804	down	lincRNA:chr19:11757042-11762689 reverse strand
A_23_P70371	PHF3	-1.0121527	2.0169184	0.37528634	-0.63686633	down	Homo sapiens PHD finger protein 3 (PHF3), mRNA [NM_015153]
A_24_P941038	C10orf72	-1.22009	2.3296125	0.51901066	-0.70107937	down	Homo sapiens chromosome 10 open reading frame 72 (C10orf72), transcript variant 1, mRNA [NM_001031746]
A_23_P422933	ARHGAP20	-1.5219254	2.8717406	0.5255313	-0.99639416	down	Homo sapiens Rho GTPase activating protein 20 (ARHGAP20), mRNA [NM_020809]
A_23_P160481	DCAF6	-1.2040052	2.3037837	0.4763441	-0.72766113	down	Homo sapiens DDB1 and CUL4 associated factor 6 (DCAF6), transcript variant 1, mRNA [NM_018442]
A_23_P18649	FAT4	-1.4278125	2.6903846	0.7853775	-0.64243495	down	Homo sapiens FAT tumor suppressor homolog 4 (Drosophila) (FAT4), mRNA [NM_024582]
A_24_P201739	SH2B3	-1.0434618	2.0611675	0.52697587	-0.5164859	down	Homo sapiens SH2B adaptor protein 3 (SH2B3), mRNA [NM_005475]
A_33_P3402171	EIF2S1	-1.472722	2.7754507	0.4324417	-1.0402803	down	Homo sapiens eukaryotic translation initiation factor 2, subunit 1 alpha, 35kDa (EIF2S1), mRNA [NM_004094]
A_23_P94338	ENPP2	-1.2937899	2.4517126	0.3382895	-0.95550036	down	Homo sapiens ectonucleotide pyrophosphatase/phosphodiesterase 2 (ENPP2), transcript variant 1, mRNA [NM_006209]
A_23_P12526	TP53BP2	-1.6084673	3.0492773	0.4458542	-1.1626132	down	Homo sapiens tumor protein p53 binding protein, 2 (TP53BP2), transcript variant 2, mRNA [NM_005426]
A_23_P359043	AKAP2	-1.0802333	2.114378	0.27047682	-0.8097565	down	Homo sapiens A kinase (PRKA) anchor protein 2 (AKAP2), transcript variant 1, mRNA [NM_001004065]
A_23_P166633	ITGB5	-1.4912221	2.8112702	0.61783886	-0.8733833	down	Homo sapiens integrin, beta 5 (ITGB5), mRNA [NM_002213]
A_33_P3333317	OPTN	-1.4567955	2.7449796	0.5201943	-0.93660116	down	Homo sapiens optineurin (OPTN), transcript variant 1, mRNA [NM_001008211]
A_24_P183150	CXCL3	-2.2608697	4.7928033	1.184448	-1.0764217	down	Homo sapiens chemokine (C-X-C motif) ligand 3 (CXCL3), mRNA [NM_002090]
A_33_P3327702	SYMPK	-1.3032722	2.46788	0.6508837	-0.6523886	down	Homo sapiens symplekin (SYMPK), mRNA [NM_004819]
A_33_P3381255		-1.4612015	2.7533758	0.63958836	-0.8216132	down	C-type lectin domain family 2, member A [Source:HGNC Symbol;Acc:24191] [ENST00000339766]
A_23_P21618	PDZRN3	-1.1521823	2.2224984	0.6062026	-0.54597974	down	Homo sapiens PDZ domain containing ring finger 3 (PDZRN3), mRNA [NM_015009]
A_33_P3256880	LOC642980	-1.3408545	2.533013	0.75299287	-0.58786166	down	Homo sapiens cDNA FLJ16523 fis, clone NT2RP8000521. [AK131413]
A_23_P69339	ACAA1	-1.087456	2.12499	0.33180046	-0.7556555	down	Homo sapiens acetyl-Coenzyme A acyltransferase 1 (ACAA1), nuclear gene encoding mitochondrial protein, transcript variant 1, mRNA [NM_001607]
A_33_P3775007	ASAP1	-1.5303552	2.8885696	0.6640265	-0.8663287	down	Homo sapiens ArfGAP with SH3 domain, ankyrin repeat and PH domain 1 (ASAP1), mRNA [NM_018482]
A_33_P3228252		-1.6147003	3.0624797	0.51344466	-1.1012557	down	DA666023 NCRRM1 Homo sapiens cDNA clone NCRRM1000040 5', mRNA sequence [DA666023]
A_32_P74409	AG2	-1.5815878	2.9929907	0.5011809	-1.0804069	down	Homo sapiens protein Ag2 homolog (AG2), mRNA [NM_001145033]
A_24_P257416	CXCL2	-1.6960607	3.2401502	0.8052459	-0.8908148	down	Homo sapiens chemokine (C-X-C motif) ligand 2 (CXCL2), mRNA [NM_002089]
A_23_P210482	ADA	-1.4119163	2.6609037	0.5595434	-0.8523729	down	Homo sapiens adenosine deaminase (ADA), mRNA [NM_000022]
A_23_P77286	C15orf29	-1.8398671	3.5797706	0.58194554	-1.2579216	down	Homo sapiens chromosome 15 open reading frame 29 (C15orf29), mRNA [NM_024713]
A_23_P5342	LRP1B	-1.6112641	3.0551941	0.79950905	-0.81175506	down	Homo sapiens low density lipoprotein receptor-related protein 1B (LRP1B), mRNA [NM_018557]
A_32_P148538	LPPR4	-1.1852806	2.2740762	0.5273967	-0.6578839	down	Homo sapiens lipid phosphate phosphatase-related protein type 4 (LPPR4), transcript variant 1, mRNA [NM_014839]
A_33_P3348887	PBX3	-1.5118222	2.8517	0.5599873	-0.9518349	down	Homo sapiens pre-B-cell leukemia homeobox 3 (PBX3), transcript variant 1, mRNA [NM_006195]
A_24_P365180	DSEL	-1.1399873	2.203791	0.48969102	-0.65029633	down	Homo sapiens dermatan sulfate epimerase-like (DSEL), mRNA [NM_032160]
A_23_P95930	HMGA2	-1.2576692	2.3910913	0.63230395	-0.62536526	down	Homo sapiens high mobility group AT-hook 2 (HMGA2), transcript variant 1, mRNA [NM_003483]
A_24_P345498	XRCC5	-1.4111402	2.6594727	0.7236059	-0.68753433	down	Homo sapiens X-ray repair complementing defective repair in Chinese hamster cells 5 (double-strand-break rejoining) (XRCC5), mRNA [NM_021141]
A_24_P74064	ZFP161	-1.2665087	2.4057868	0.5620644	-0.7044443	down	Homo sapiens zinc finger protein 161 homolog (mouse) (ZFP161), transcript variant 2, mRNA [NM_003409]
A_24_P346431	TNS3	-1.0298102	2.0417557	0.5211501	-0.5086601	down	Homo sapiens tensin 3 (TNS3), mRNA [NM_022748]
A_33_P3238290	FAM65C	-1.1710387	2.2517376	0.4622929	-0.70874584	down	Homo sapiens family with sequence similarity 65, member C (FAM65C), mRNA [NM_080829]
A_33_P3378531	AS3MT	-1.0811231	2.1156824	0.65744376	-0.42367935	down	Homo sapiens arsenic (+3 oxidation state) methyltransferase (AS3MT), mRNA [NM_020682]
A_23_P17914	PNPLA3	-1.1605425	2.2354147	0.46117616	-0.69936633	down	Homo sapiens patatin-like phospholipase domain containing 3 (PNPLA3), mRNA [NM_025225]
A_33_P3294133	EIF4B	-1.9902089	3.9729452	0.71121764	-1.2789912	down	Homo sapiens eukaryotic translation initiation factor 4B (EIF4B), mRNA [NM_001417]
A_33_P3260342	NFASC	-1.7137132	3.2800395	0.65250564	-1.0612075	down	Homo sapiens neurofascin homolog (chicken) (NFASC), transcript variant 1, mRNA [NM_001005388]
A_23_P31453	STEAP1	-1.0992787	2.1424754	0.5345664	-0.5647123	down	Homo sapiens six transmembrane epithelial antigen of the prostate 1 (STEAP1), mRNA [NM_012449]
A_24_P414376	KLF3	-1.3818893	2.6060944	0.31210804	-1.0697813	down	Homo sapiens Kruppel-like factor 3 (basic) (KLF3), mRNA [NM_016531]
A_24_P157926	TNFAIP3	-2.399036	5.2745056	1.248105	-1.1509309	down	Homo sapiens tumor necrosis factor, alpha-induced protein 3 (TNFAIP3), mRNA [NM_006290]
A_33_P3353581	IGBP1	-1.0214314	2.029932	0.45342922	-0.5680022	down	Homo sapiens immunoglobulin (CD79A) binding protein 1 (IGBP1), mRNA [NM_001551]
A_23_P312536	ARSK	-1.0312564	2.0438035	0.45553863	-0.5757178	down	Homo sapiens arylsulfatase family, member K (ARSK), mRNA [NM_198150]
A_24_P241183	CLEC2D	-1.0885835	2.1266513	0.59073555	-0.4978479	down	Homo sapiens C-type lectin domain family 2, member D (CLEC2D), transcript variant 1, mRNA [NM_013269]
A_23_P140527	FOXB1	-2.0695515	4.1975617	1.0836911	-0.9858602	down	Homo sapiens forkhead box B1 (FOXB1), mRNA [NM_012182]
A_32_P203013	RPS10P7	-1.4654517	2.7614992	0.64186835	-0.82358336	down	Homo sapiens ribosomal protein S10 pseudogene 7 (RPS10P7), non-coding RNA [NR_026667]
A_33_P3263538	NEAT1	-1.7270709	3.31055	0.58347774	-1.1435932	down	Human MEN1 region clone epsilon/beta mRNA, 3' fragment. [AF001893]
A_23_P57856	BCL6	-1.3377204	2.5275164	0.5889189	-0.74880147	down	Homo sapiens B-cell CLL/lymphoma 6 (BCL6), transcript variant 2, mRNA [NM_001130845]
A_23_P327022	MDFIC	-1.0947573	2.1357715	0.37046003	-0.7242973	down	Homo sapiens MyoD family inhibitor domain containing (MDFIC), transcript variant 1, mRNA [NM_199072]
A_23_P16992	PKP4	-1.6560253	3.151471	0.4956293	-1.160396	down	Homo sapiens plakophilin 4 (PKP4), transcript variant 1, mRNA [NM_003628]
A_23_P333129		-3.298142	9.836479	1.2500846	-2.0480573	down	D4S2463 homeobox-like Fragment [Source:UniProtKB/TrEMBL;Acc:Q13060] [ENST00000411873]
A_33_P3288839	C14orf37	-1.291076	2.447105	0.5199828	-0.77109313	down	Homo sapiens chromosome 14 open reading frame 37 (C14orf37), mRNA [NM_001001872]
A_23_P257043	GEM	-1.4519823	2.735837	0.7029302	-0.74905205	down	Homo sapiens GTP binding protein overexpressed in skeletal muscle (GEM), transcript variant 1, mRNA [NM_005261]
A_33_P3301095		-1.7142253	3.281204	0.6245196	-1.0897057	down
A_23_P156861	RGS17	-1.3764292	2.5962498	0.61964035	-0.75678885	down	Homo sapiens regulator of G-protein signaling 17 (RGS17), mRNA [NM_012419]
A_19_P00803527		-1.216431	2.3237116	0.3646934	-0.8517376	down	lincRNA:chr4:115603001-115609926 reverse strand
A_33_P3244141	NDEL1	-1.0555439	2.0785017	0.50228286	-0.55326104	down	Homo sapiens nudE nuclear distribution gene E homolog (A. nidulans)-like 1 (NDEL1), transcript variant 1, mRNA [NM_001025579]
A_19_P00803638		-2.1944423	4.577127	1.5536907	-0.6407516	down	lincRNA:chr6:44046036-44046378 reverse strand
A_23_P17354	GDAP1L1	-1.3476032	2.54489	0.33288527	-1.0147179	down	Homo sapiens ganglioside-induced differentiation-associated protein 1-like 1 (GDAP1L1), mRNA [NM_024034]
A_33_P3239102		-1.3789673	2.6008213	0.67848754	-0.70047975	down
A_24_P366457		-1.5019965	2.832344	0.8431692	-0.6588273	down
A_19_P00318653		-1.1218395	2.1762428	0.6164608	-0.5053787	down	lincRNA:chr8:67834505-67837776 reverse strand
A_23_P410859	ZSWIM6	-1.2197778	2.3291085	0.5366881	-0.68308973	down	Homo sapiens zinc finger, SWIM-type containing 6 (ZSWIM6), mRNA [NM_020928]
A_33_P3670415	NAT8L	-1.4519373	2.7357516	0.6051853	-0.84675205	down	Homo sapiens N-acetyltransferase 8-like (GCN5-related, putative) (NAT8L), mRNA [NM_178557]
A_19_P00317187		-1.0788836	2.1124008	0.5820408	-0.49684286	down	lincRNA:chr2:11973802-11987914 forward strand
A_24_P338187	HNRNPH3	-1.0266566	2.0372975	0.42624474	-0.6004119	down	Homo sapiens heterogeneous nuclear ribonucleoprotein H3 (2H9) (HNRNPH3), transcript variant 2H9, mRNA [NM_012207]
A_23_P83939	SYAP1	-1.1131933	2.1632392	0.4947121	-0.61848116	down	Homo sapiens synapse associated protein 1, SAP47 homolog (Drosophila) (SYAP1), transcript variant 1, mRNA [NM_032796]
A_33_P3360942	SCAMP1	-1.8602237	3.6306393	0.6522441	-1.2079796	down	Homo sapiens secretory carrier membrane protein 1 (SCAMP1), mRNA [NM_004866]
A_23_P170352	MRPL12	-1.9222713	3.7901928	0.8433683	-1.078903	down	Homo sapiens mitochondrial ribosomal protein L12 (MRPL12), nuclear gene encoding mitochondrial protein, mRNA [NM_002949]
A_33_P3219105		-1.7182851	3.2904503	1.344532	-0.37375307	down
A_19_P00327085		-1.0159726	2.0222657	0.41550732	-0.6004653	down	lincRNA:chr12:132832202-132856777 forward strand
A_33_P3358158	CRYBB2P1	-1.346159	2.5423436	0.68976116	-0.6563978	down	Homo sapiens crystallin, beta B2 pseudogene 1, mRNA (cDNA clone IMAGE:5274560). [BC037884]
A_33_P3251332	HEATR5A	-1.0321975	2.045137	0.20960903	-0.82258844	down	Homo sapiens HEAT repeat containing 5A (HEATR5A), mRNA [NM_015473]
A_23_P323563	PLEKHG2	-1.9984267	3.9956403	0.72079444	-1.2776322	down	Homo sapiens pleckstrin homology domain containing, family G (with RhoGef domain) member 2 (PLEKHG2), mRNA [NM_022835]
A_33_P3346841	YTHDF2	-1.6640923	3.169142	0.56497383	-1.0991185	down	Homo sapiens YTH domain family, member 2 (YTHDF2), transcript variant 2, mRNA [NM_001173128]
A_24_P49190	C17orf58	-1.0829822	2.1184106	0.4030776	-0.6799046	down	Homo sapiens chromosome 17 open reading frame 58 (C17orf58), transcript variant 1, mRNA [NM_181655]
A_33_P3297415	NRP2	-1.0309038	2.043304	0.56370854	-0.46719527	down	Homo sapiens neuropilin 2 (NRP2), transcript variant 6, mRNA [NM_201264]
A_33_P3421219	LOC647070	-1.1257837	2.1822004	0.4775753	-0.6482084	down	Homo sapiens cDNA FLJ10580 fis, clone NT2RP2003533. [AK001442]
A_23_P372467	AHSA2	-1.2132379	2.3185742	0.5450754	-0.66816247	down	Homo sapiens AHA1, activator of heat shock 90kDa protein ATPase homolog 2 (yeast) (AHSA2), mRNA [NM_152392]
A_23_P111092	OR2H1	-1.6253667	3.0852058	0.6883867	-0.93698	down	Homo sapiens olfactory receptor, family 2, subfamily H, member 1 (OR2H1), mRNA [NM_030883]
A_32_P218025		-1.004934	2.0068517	0.5284045	-0.47652948	down	602383859F1 NIH_MGC_93 Homo sapiens cDNA clone IMAGE:4512783 5', mRNA sequence [BG288911]
A_33_P3407374	LOC729590	-3.00013	8.000721	1.6312351	-1.3688948	down	PREDICTED: Homo sapiens hypothetical LOC729590 (LOC729590), mRNA [XM_001721227]
A_19_P00800097		-1.3133711	2.4852157	0.4650216	-0.84834945	down	lincRNA:chr8:107282399-107313749 forward strand
A_23_P6151	PLAGL2	-1.0254612	2.03561	0.41347408	-0.6119871	down	Homo sapiens pleiomorphic adenoma gene-like 2 (PLAGL2), mRNA [NM_002657]
A_33_P3708364	LOC644285	-1.0621469	2.0880365	0.4690349	-0.593112	down	Homo sapiens cDNA FLJ44905 fis, clone BRAMY3005912. [AK126853]
A_19_P00319142		-1.3042586	2.4695678	0.7645104	-0.5397482	down	lincRNA:chr18:33160711-33161067 forward strand
A_33_P3213006	KRTAP1-3	-1.4921103	2.8130014	0.769326	-0.7227843	down	Homo sapiens keratin associated protein 1-3 (KRTAP1-3), mRNA [NM_030966]
A_19_P00329612		-1.4638674	2.7584684	0.678998	-0.78486943	down	lincRNA:chrX:112857842-112872939 reverse strand
A_23_P148410	FTHL17	-1.9875076	3.9655132	1.1260219	-0.8614857	down	Homo sapiens ferritin, heavy polypeptide-like 17 (FTHL17), mRNA [NM_031894]
A_33_P3360525	LOC399804	-2.6891732	6.449437	1.241879	-1.4472941	down	PREDICTED: Homo sapiens similar to nucleophosmin 1 (LOC399804), miscRNA [XR_037881]
A_33_P3257817		-1.1355834	2.197074	0.6489849	-0.4865985	down	Sequence 660 from Patent EP1308459. [AX747135]
A_23_P14157	DZIP1	-1.0037551	2.0052125	0.6177907	-0.3859644	down	Homo sapiens DAZ interacting protein 1 (DZIP1), transcript variant 2, mRNA [NM_198968]
A_33_P3399443		-1.9152052	3.7716746	1.1344945	-0.7807107	down	Sequence 1727 from Patent EP1308459. [AX748202]
A_19_P00317575		-1.0745015	2.1059942	0.46938562	-0.6051159	down	lincRNA:chrX:39696789-39707612 reverse strand
A_23_P51906	PFDN2	-1.4457338	2.7240133	0.56302166	-0.8827121	down	Homo sapiens prefoldin subunit 2 (PFDN2), mRNA [NM_012394]
A_33_P3306327		-1.3156774	2.4891918	0.7774894	-0.538188	down
A_24_P226962	KIAA0368	-1.4726568	2.7753253	0.5794885	-0.89316833	down	Homo sapiens KIAA0368 (KIAA0368), mRNA [NM_001080398]
A_23_P416314	HRASLS5	-2.5594006	5.894627	1.1451633	-1.4142373	down	Homo sapiens HRAS-like suppressor family, member 5 (HRASLS5), transcript variant 1, mRNA [NM_054108]
A_33_P3245489	ADAMTSL5	-2.3493574	5.095972	1.190242	-1.1591153	down	Homo sapiens ADAMTS-like 5 (ADAMTSL5), mRNA [NM_213604]
A_23_P214658	PBX2	-1.264971	2.4032238	0.53967714	-0.7252939	down	Homo sapiens pre-B-cell leukemia homeobox 2 (PBX2), mRNA [NM_002586]
A_33_P3340424		-1.3661807	2.577872	0.54514	-0.82104063	down
A_33_P3347522		-3.1234512	8.714702	1.4202318	-1.7032194	down
A_23_P163408	SCAPER	-1.3262296	2.5074651	0.51737285	-0.8088567	down	Homo sapiens S-phase cyclin A-associated protein in the ER (SCAPER), transcript variant 1, mRNA [NM_020843]
A_33_P3368610	PPHLN1	-1.2295821	2.3449905	0.52913165	-0.7004504	down	Homo sapiens periphilin 1 (PPHLN1), transcript variant 5, mRNA [NM_201438]
A_33_P3408305	LASS3	-1.8437762	3.5894835	1.0971668	-0.74660945	down	Homo sapiens LAG1 homolog, ceramide synthase 3 (LASS3), mRNA [NM_178842]
A_23_P6891	EIF1B	-1.1798315	2.2655032	0.6800425	-0.499789	down	Homo sapiens eukaryotic translation initiation factor 1B (EIF1B), mRNA [NM_005875]
A_33_P3335606	FAM58B	-1.575002	2.979359	0.7928488	-0.7821531	down	Homo sapiens family with sequence similarity 58, member B (FAM58B), mRNA [NM_001105517]
A_23_P416112	RNF168	-1.3856632	2.6129203	0.5746566	-0.81100655	down	Homo sapiens ring finger protein 168 (RNF168), mRNA [NM_152617]
A_23_P332509	NBAS	-1.1065817	2.1533482	0.44958234	-0.65699935	down	Homo sapiens neuroblastoma amplified sequence (NBAS), mRNA [NM_015909]
A_24_P277349	SEC31A	-1.5977986	3.026811	0.77513504	-0.82266355	down	Homo sapiens SEC31 homolog A (S. cerevisiae) (SEC31A), transcript variant 5, mRNA [NM_001077207]
A_19_P00322904		-1.1665571	2.2447536	0.487782	-0.6787751	down	lincRNA:chr4:24809849-24821600 reverse strand
A_33_P3310293	PKIG	-1.0261364	2.036563	0.57885456	-0.44728184	down	Homo sapiens protein kinase (cAMP-dependent, catalytic) inhibitor gamma (PKIG), transcript variant 1, mRNA [NM_181805]
A_19_P00804212		-1.2298498	2.3454258	0.4998231	-0.7300267	down	lincRNA:chr3:39625246-39758996 forward strand
A_24_P59220	POTEF	-1.8684599	3.6514258	1.0193145	-0.8491454	down	Homo sapiens POTE ankyrin domain family, member F (POTEF), mRNA [NM_001099771]
A_33_P3378707	LOC646214	-1.6471183	3.132074	0.686702	-0.9604163	down	Homo sapiens p21-activated kinase 2 pseudogene (LOC646214), non-coding RNA [NR_027053]
A_32_P85813	RAP1GDS1	-1.8948529	3.7188406	0.73033476	-1.1645181	down	Homo sapiens RAP1, GTP-GDP dissociation stimulator 1 (RAP1GDS1), transcript variant 1, mRNA [NM_001100426]
A_19_P00804525		-1.1428957	2.2082381	0.5916183	-0.5512774	down	lincRNA:chr1:181309852-181429627 reverse strand
A_24_P823684	HSP90AB1	-3.068304	8.387867	1.4565864	-1.6117177	down	Homo sapiens heat shock protein 90kDa alpha (cytosolic), class B member 1 (HSP90AB1), mRNA [NM_007355]
A_23_P251785	NAA16	-1.0241649	2.0337818	0.4491253	-0.5750396	down	Homo sapiens N(alpha)-acetyltransferase 16, NatA auxiliary subunit (NAA16), transcript variant 1, mRNA [NM_024561]
A_24_P398810	EIF5	-1.0639595	2.0906615	0.3760171	-0.6879424	down	Homo sapiens eukaryotic translation initiation factor 5 (EIF5), transcript variant 1, mRNA [NM_001969]
A_33_P3279456		-1.1437745	2.2095835	0.39839768	-0.7453768	down
A_23_P29079	PFKL	-1.0988286	2.141807	0.69664025	-0.4021883	down	Homo sapiens phosphofructokinase, liver (PFKL), transcript variant 2, mRNA [NM_002626]
A_24_P58647		-2.3784893	5.199919	1.1112063	-1.267283	down
A_33_P3508717	LOC729678	-1.5322623	2.8923905	0.616714	-0.9155483	down	Homo sapiens hypothetical protein LOC729678 (LOC729678), non-coding RNA [NR_027183]
A_32_P113436	HNRNPA1L2	-1.0724645	2.1030228	0.56727123	-0.50519323	down	Homo sapiens heterogeneous nuclear ribonucleoprotein A1-like 2 (HNRNPA1L2), transcript variant 1, mRNA [NM_001011724]
A_24_P315500	LOC100130557	-1.5683192	2.96559	1.1496501	-0.4186691	down	Homo sapiens hypothetical LOC100130557 (LOC100130557), non-coding RNA [NR_024567]
A_33_P3376095	SYPL2	-1.2085518	2.3110552	0.49744308	-0.7111087	down	Homo sapiens synaptophysin-like 2 (SYPL2), mRNA [NM_001040709]
A_19_P00813510		-1.5596123	2.947746	0.49922562	-1.0603867	down	lincRNA:chr11:44557524-44573924 reverse strand
A_32_P35512	SSB	-2.1083152	4.3118744	0.7540827	-1.3542325	down	Homo sapiens Sjogren syndrome antigen B (autoantigen La) (SSB), mRNA [NM_003142]
A_23_P104692	PELI3	-1.362989	2.5721753	0.62455225	-0.7384367	down	Homo sapiens pellino homolog 3 (Drosophila) (PELI3), transcript variant 1, mRNA [NM_145065]
A_24_P884376	LOC730235	-1.1421384	2.2070792	0.67622423	-0.46591413	down	PREDICTED: Homo sapiens hypothetical LOC730235 (LOC730235), miscRNA [XR_079018]
A_33_P3231277	HIF1A	-1.0856295	2.1223013	0.48603988	-0.5995896	down	Homo sapiens hypoxia inducible factor 1, alpha subunit (basic helix-loop-helix transcription factor) (HIF1A), transcript variant 2, mRNA [NM_181054]
A_23_P60591	DNAJC7	-1.2201927	2.3297782	0.670161	-0.55003166	down	Homo sapiens DnaJ (Hsp40) homolog, subfamily C, member 7 (DNAJC7), transcript variant 1, mRNA [NM_003315]
A_33_P3218252	SMG1	-1.6739478	3.1908655	0.84946847	-0.82447934	down	Homo sapiens SMG1 homolog, phosphatidylinositol 3-kinase-related kinase (C. elegans) (SMG1), mRNA [NM_015092]
A_33_P3264746		-1.3753939	2.5943873	0.63823533	-0.73715854	down
A_33_P3342260	GCK	-1.3069488	2.4741771	0.7738955	-0.5330533	down	Homo sapiens glucokinase (hexokinase 4) (GCK), transcript variant 1, mRNA [NM_000162]
A_23_P359540	HIST1H4F	-1.2300332	2.3457239	0.71963644	-0.5103967	down	Homo sapiens histone cluster 1, H4f (HIST1H4F), mRNA [NM_003540]
A_33_P3211443	LRRC8B	-1.067663	2.0960352	0.4358034	-0.63185954	down	Homo sapiens leucine rich repeat containing 8 family, member B (LRRC8B), transcript variant 1, mRNA [NM_015350]
A_19_P00811359		-1.0797298	2.11364	0.82906127	-0.25066853	down	lincRNA:chrX:15690954-15751379 forward strand
A_24_P213783	RPL31	-1.0329232	2.046166	0.44882464	-0.5840986	down	Homo sapiens ribosomal protein L31 (RPL31), transcript variant 1, mRNA [NM_000993]
A_23_P156497	ELOVL5	-1.3589225	2.5649354	0.599885	-0.7590375	down	Homo sapiens ELOVL family member 5, elongation of long chain fatty acids (FEN1/Elo2, SUR4/Elo3-like, yeast) (ELOVL5), mRNA [NM_021814]
A_33_P3232544		-1.7193811	3.292951	0.8183055	-0.9010756	down
A_33_P3379436	FAM74A4	-2.529642	5.7742844	1.4561098	-1.0735323	down	Homo sapiens family with sequence similarity 74, member A4 (FAM74A4), non-coding RNA [NR_026802]
A_19_P00812215		-1.5777452	2.9850295	0.6127529	-0.9649923	down	lincRNA:chr5:66985594-66997719 reverse strand
A_24_P942773	SLMAP	-1.3906349	2.6219404	0.48035836	-0.91027653	down	Homo sapiens sarcolemma associated protein (SLMAP), mRNA [NM_007159]
A_24_P287043	IFITM2	-1.5389843	2.9058986	0.5554743	-0.98351	down	Homo sapiens interferon induced transmembrane protein 2 (1-8D) (IFITM2), mRNA [NM_006435]
A_24_P942481	GPR180	-1.4791522	2.7878485	0.6117716	-0.8673806	down	Homo sapiens G protein-coupled receptor 180 (GPR180), mRNA [NM_180989]
A_33_P3349552	CASKIN1	-2.7652092	6.7984657	1.7446029	-1.0206063	down	Homo sapiens CASK interacting protein 1 (CASKIN1), mRNA [NM_020764]
A_24_P576174	DCP1A	-1.1928536	2.2860446	0.4379418	-0.7549118	down	Homo sapiens DCP1 decapping enzyme homolog A (S. cerevisiae) (DCP1A), mRNA [NM_018403]
A_24_P349196	CCDC30	-2.5765018	5.964916	1.074528	-1.5019739	down	Homo sapiens coiled-coil domain containing 30 (CCDC30), mRNA [NM_001080850]
A_32_P751535		-2.478316	5.572467	1.2859256	-1.1923904	down	Q5T1D1_HUMAN (Q5T1D1) OTTHUMP00000017090 (Fragment), partial (88%) [THC2528599]
A_24_P277807	SNX3	-2.6546595	6.2969775	1.3818712	-1.2727883	down	Homo sapiens sorting nexin 3 (SNX3), transcript variant 1, mRNA [NM_003795]
A_33_P3402414	SEPT7	-1.827109	3.5482533	0.7630656	-1.0640434	down	Homo sapiens septin 7 (SEPT7), transcript variant 1, mRNA [NM_001788]
A_19_P00324286		-1.0485481	2.068447	0.50930977	-0.53923833	down	lincRNA:chr3:184997356-185017181 forward strand
A_24_P332471		-2.9742267	7.8583517	1.4678504	-1.5063763	down
A_33_P3402783		-1.6858594	3.21732	0.79467225	-0.8911872	down
A_23_P84821	MRPL1	-1.5694363	2.9678874	0.75532496	-0.81411135	down	Homo sapiens mitochondrial ribosomal protein L1 (MRPL1), nuclear gene encoding mitochondrial protein, mRNA [NM_020236]
A_33_P3332627		-1.4824487	2.794226	0.42258954	-1.0598592	down
A_23_P209360	KLHL29	-1.0273907	2.0383344	0.355412	-0.6719787	down	Homo sapiens kelch-like 29 (Drosophila) (KLHL29), mRNA [NM_052920]
A_23_P73660	TRAPPC2	-1.7838266	3.4433827	0.653239	-1.1305876	down	Homo sapiens trafficking protein particle complex 2 (TRAPPC2), transcript variant 1, mRNA [NM_001011658]
A_24_P66125	STAG2	-1.1657102	2.2434363	0.48343396	-0.68227625	down	Homo sapiens stromal antigen 2 (STAG2), transcript variant 1, mRNA [NM_001042749]
A_23_P215253	POLR2J4	-2.6539924	6.2940664	1.0790942	-1.5748982	down	Homo sapiens cDNA FLJ58900 complete cds, weakly similar to Uroplakin-3B precursor. [AK296066]
A_33_P3662553	YWHAQ	-1.3011632	2.464275	0.54937553	-0.75178766	down	Homo sapiens tyrosine 3-monooxygenase/tryptophan 5-monooxygenase activation protein, theta polypeptide (YWHAQ), mRNA [NM_006826]
A_23_P149375	THEM4	-1.0588899	2.0833278	0.4249816	-0.6339083	down	Homo sapiens thioesterase superfamily member 4 (THEM4), mRNA [NM_053055]
A_33_P3269578	PBRM1	-1.0795914	2.1134374	0.579376	-0.5002154	down	Homo sapiens polybromo 1 (PBRM1), transcript variant 2, mRNA [NM_018313]
A_24_P58037	LOC392288	-1.2928387	2.4500966	0.6117687	-0.68106997	down	PREDICTED: Homo sapiens similar to microtubule-associated proteins 1A [XM_373277]
A_33_P3380982	TMEM30A	-1.4721196	2.7742918	0.7469373	-0.7251823	down	Homo sapiens transmembrane protein 30A (TMEM30A), transcript variant 1, mRNA [NM_018247]
A_24_P566701	SKP1	-2.2259288	4.6781197	1.0873687	-1.13856	down	Homo sapiens S-phase kinase-associated protein 1 (SKP1), transcript variant 2, mRNA [NM_170679]
A_23_P256933	RPL24	-2.2263513	4.67949	0.7761078	-1.4502435	down	Homo sapiens ribosomal protein L24 (RPL24), mRNA [NM_000986]
A_33_P3306163	LGALS3	-1.4357169	2.7051656	0.7330239	-0.702693	down	Homo sapiens lectin, galactoside-binding, soluble, 3 (LGALS3), transcript variant 1, mRNA [NM_002306]
A_33_P3297277		-2.9924304	7.9581356	1.7732158	-1.2192147	down	RS10_HUMAN (P46783) 40S ribosomal protein S10, partial (86%) [THC2526015]
A_33_P3305158	ZNF621	-1.7416474	3.3441682	0.7755225	-0.9661249	down	Homo sapiens zinc finger protein 621 (ZNF621), transcript variant 1, mRNA [NM_198484]
A_24_P391853	LOC100131482	-1.4324818	2.6991062	0.6715777	-0.7609041	down	PREDICTED: Homo sapiens similar to hCG1643669 (LOC100131482), mRNA [XM_001722583]
A_23_P119593	EPHX3	-2.1593924	4.4672666	0.79069376	-1.3686987	down	Homo sapiens epoxide hydrolase 3 (EPHX3), transcript variant 1, mRNA [NM_024794]
A_23_P212706	ATG3	-1.5593429	2.9471958	0.74127555	-0.8180673	down	Homo sapiens ATG3 autophagy related 3 homolog (S. cerevisiae) (ATG3), mRNA [NM_022488]
A_33_P3260100	C6orf129	-1.3245766	2.5045938	0.6578922	-0.6666844	down	Homo sapiens chromosome 6 open reading frame 129 (C6orf129), mRNA [NM_138493]
A_23_P325040	TMPO	-1.3258995	2.5068915	0.6285083	-0.69739115	down	Homo sapiens thymopoietin (TMPO), transcript variant 1, mRNA [NM_003276]
A_23_P8416	GALNT11	-1.9099092	3.7578547	0.7266562	-1.183253	down	Homo sapiens UDP-N-acetyl-alpha-D-galactosamine:polypeptide N-acetylgalactosaminyltransferase 11 (GalNAc-T11) (GALNT11), mRNA [NM_022087]
A_23_P3212	DTWD1	-1.9157051	3.7729816	0.6530323	-1.2626728	down	Homo sapiens DTW domain containing 1 (DTWD1), transcript variant 1, mRNA [NM_020234]
A_23_P153945	GTDC1	-1.4608876	2.7527766	0.62651396	-0.8343736	down	Homo sapiens glycosyltransferase-like domain containing 1 (GTDC1), transcript variant 1, mRNA [NM_001006636]
A_23_P255257	DCAF12	-1.9109541	3.7605772	0.6348436	-1.2761105	down	Homo sapiens DDB1 and CUL4 associated factor 12 (DCAF12), mRNA [NM_015397]
A_24_P127021	ST13	-2.5239148	5.7514067	0.9985759	-1.5253388	down	Homo sapiens suppression of tumorigenicity 13 (colon carcinoma) (Hsp70 interacting protein) (ST13), mRNA [NM_003932]
A_33_P3268343	PGAM4	-2.4223075	5.3602767	1.1036134	-1.3186941	down	Homo sapiens phosphoglycerate mutase family member 4 (PGAM4), mRNA [NM_001029891]
A_23_P7221	RPL34	-2.5590842	5.8933344	1.10466	-1.4544241	down	Homo sapiens ribosomal protein L34 (RPL34), transcript variant 2, mRNA [NM_033625]
A_23_P362046	C13orf27	-2.3907003	5.2441187	0.7740083	-1.6166921	down	Homo sapiens chromosome 13 open reading frame 27 (C13orf27), mRNA [NM_138779]
A_23_P202345	ADO	-1.1861665	2.275473	0.42496347	-0.76120305	down	Homo sapiens 2-aminoethanethiol (cysteamine) dioxygenase (ADO), mRNA [NM_032804]
A_32_P15320	EEF1A1	-1.331744	2.5170677	0.6108508	-0.72089314	down	Homo sapiens eukaryotic translation elongation factor 1 alpha 1 (EEF1A1), mRNA [NM_001402]
A_33_P3372161		-2.1552098	4.4543343	1.1228578	-1.032352	down	Q3ZCE3_BOVIN (Q3ZCE3) RPS27A protein (Fragment), partial (94%) [THC2507627]
A_24_P902728	CAPRIN1	-1.7844901	3.4449668	0.49218988	-1.2923002	down	Homo sapiens cell cycle associated protein 1 (CAPRIN1), transcript variant 2, mRNA [NM_203364]
A_32_P163089	C12orf75	-2.2196887	4.657929	1.0842574	-1.1354313	down	Homo sapiens chromosome 12 open reading frame 75 (C12orf75), mRNA [NM_001145199]
A_33_P3309231	HSCB	-2.492449	5.627324	1.5569952	-0.9354539	down	Homo sapiens HscB iron-sulfur cluster co-chaperone homolog (E. coli) (HSCB), mRNA [NM_172002]
A_23_P45108	QRICH1	-1.0547934	2.0774207	0.45678234	-0.598011	down	Homo sapiens glutamine-rich 1 (QRICH1), transcript variant 1, mRNA [NM_017730]
A_32_P145153	RPL31	-3.1640646	8.963515	1.3999038	-1.7641609	down	Homo sapiens ribosomal protein L31 (RPL31), transcript variant 1, mRNA [NM_000993]
A_19_P00809842		-1.5190684	2.866059	0.43955636	-1.079512	down	lincRNA:chr7:106224664-106257564 forward strand
A_23_P32223	CIZ1	-1.4915307	2.8118715	0.6121466	-0.87938404	down	Homo sapiens CDKN1A interacting zinc finger protein 1 (CIZ1), transcript variant 1, mRNA [NM_012127]
A_33_P3403459	C14orf167	-1.8478706	3.5996847	0.7477093	-1.1001613	down	Homo sapiens chromosome 14 open reading frame 167 (C14orf167), transcript variant 1, non-coding RNA [NR_023921]
A_23_P252322	ATP5E	-1.3338511	2.5207467	0.65239215	-0.68145895	down	Homo sapiens ATP synthase, H+ transporting, mitochondrial F1 complex, epsilon subunit (ATP5E), nuclear gene encoding mitochondrial protein, mRNA [NM_006886]
A_24_P65910	UQCC	-1.0061221	2.008505	0.42628384	-0.5798383	down	Homo sapiens ubiquinol-cytochrome c reductase complex chaperone (UQCC), nuclear gene encoding mitochondrial protein, transcript variant 1, mRNA [NM_018244]
A_33_P3387696	TMBIM4	-1.3632193	2.5725858	0.4397812	-0.9234381	down	Homo sapiens transmembrane BAX inhibitor motif containing 4 (TMBIM4), mRNA [NM_016056]
A_23_P376449	LOC642413	-2.3360205	5.04908	1.0673463	-1.2686741	down	PREDICTED: Homo sapiens similar to Putative cathepsin L-like protein 6 (LOC642413), miscRNA [XR_016155]
A_19_P00811261		-2.4164643	5.3386106	0.8550408	-1.5614237	down	lincRNA:chr14:23764510-23772035 forward strand
A_24_P408740	CMC1	-2.3893514	5.2392178	0.94147134	-1.44788	down	Homo sapiens COX assembly mitochondrial protein homolog (S. cerevisiae) (CMC1), nuclear gene encoding mitochondrial protein, mRNA [NM_182523]
A_33_P3272090	PDE4DIP	-2.8119955	7.0225525	0.9384241	-1.8735714	down	Homo sapiens phosphodiesterase 4D interacting protein (PDE4DIP), transcript variant 1, mRNA [NM_014644]
A_33_P3353125		-1.9087943	3.7549515	0.9082627	-1.0005316	down	Homo sapiens, clone IMAGE:4337652, mRNA. [BC018676]
A_33_P3349414	ZBTB43	-2.5812898	5.984745	0.95796466	-1.6233251	down	Homo sapiens zinc finger and BTB domain containing 43 (ZBTB43), transcript variant 1, mRNA [NM_014007]
A_23_P92642	ANKHD1	-1.4947834	2.8182185	1.0288873	-0.46589613	down	Homo sapiens ankyrin repeat and KH domain containing 1 (ANKHD1), transcript variant 3, mRNA [NM_024668]
A_23_P147495	BCORL1	-1.8357452	3.5695574	0.47090936	-1.3648359	down	Homo sapiens BCL6 co-repressor-like 1 (BCORL1), mRNA [NM_021946]
A_33_P3292602	LOC100133737	-1.9143251	3.7693744	0.96718335	-0.94714177	down	PREDICTED: Homo sapiens similar to ATP synthase, H+ transporting, mitochondrial F0 complex, subunit d (LOC100133737), mRNA [XM_001722336]
A_24_P167877	LOC100132247	-3.8419151	14.339423	1.5572126	-2.2847025	down	Homo sapiens similar to Uncharacterized protein KIAA0220 (LOC100132247), mRNA [NM_001135865]
A_23_P208288	ZNF304	-1.1894217	2.280613	0.6201081	-0.5693135	down	Homo sapiens zinc finger protein 304 (ZNF304), mRNA [NM_020657]
A_23_P80940	PPAT	-1.6377077	3.1117103	0.6676791	-0.97002864	down	Homo sapiens phosphoribosyl pyrophosphate amidotransferase (PPAT), mRNA [NM_002703]
A_23_P256205	ABLIM3	-2.016372	4.0456514	0.74464273	-1.2717292	down	Homo sapiens actin binding LIM protein family, member 3 (ABLIM3), mRNA [NM_014945]
A_23_P166698	SS18L2	-1.7497847	3.3630838	0.73498845	-1.0147963	down	Homo sapiens synovial sarcoma translocation gene on chromosome 18-like 2 (SS18L2), mRNA [NM_016305]
A_19_P00323895		-1.5802523	2.9902213	0.67782855	-0.90242374	down	lincRNA:chrX:115005722-115029431 reverse strand
A_23_P209726	SP140	-1.4659307	2.7624161	0.72450924	-0.74142146	down	Homo sapiens SP140 nuclear body protein (SP140), transcript variant 1, mRNA [NM_007237]
A_32_P94660	LRRC37B	-1.5960077	3.023056	0.56431246	-1.0316952	down	Homo sapiens leucine rich repeat containing 37B (LRRC37B), mRNA [NM_052888]
A_24_P216313	ERGIC3	-1.7724056	3.4162312	0.50013113	-1.2722745	down	Homo sapiens ERGIC and golgi 3 (ERGIC3), transcript variant 2, mRNA [NM_015966]
A_24_P100673	TMEM85	-3.1717522	9.011406	1.5290823	-1.6426699	down	Homo sapiens transmembrane protein 85 (TMEM85), mRNA [NM_016454]
A_24_P59247	LOC390282	-1.7072053	3.265277	0.6049402	-1.1022651	down	PREDICTED: Homo sapiens similar to hCG2040283 (LOC390282), mRNA [XM_001720677]
A_33_P3391476	CRYZ	-1.9725549	3.9246254	0.54252243	-1.4300325	down	Homo sapiens crystallin, zeta (quinone reductase) (CRYZ), transcript variant 1, mRNA [NM_001130042]
A_24_P188325	UCHL5	-2.701556	6.505031	1.0054467	-1.6961093	down	Homo sapiens ubiquitin carboxyl-terminal hydrolase L5 (UCHL5), mRNA [NM_015984]
A_33_P3408953	GGTLC2	-1.1768899	2.2608886	0.54527164	-0.63161826	down	Homo sapiens gamma-glutamyltransferase light chain 2 (GGTLC2), transcript variant 1, mRNA [NM_199127]
A_23_P14482	C14orf166	-1.337445	2.5270338	0.5056422	-0.83180285	down	Homo sapiens chromosome 14 open reading frame 166 (C14orf166), mRNA [NM_016039]
A_23_P145068	MTO1	-1.4541565	2.7399633	0.78239393	-0.6717626	down	Homo sapiens mitochondrial translation optimization 1 homolog (S. cerevisiae) (MTO1), nuclear gene encoding mitochondrial protein, transcript variant 2, mRNA [NM_012123]
A_33_P3296024	SALL3	-1.4274976	2.6897976	0.79590225	-0.6315954	down	Homo sapiens sal-like 3 (Drosophila) (SALL3), mRNA [NM_171999]
A_23_P41734	RNF130	-1.7585614	3.3836055	0.3742044	-1.384357	down	Homo sapiens ring finger protein 130 (RNF130), mRNA [NM_018434]
A_33_P3396807	ATG4C	-1.0994449	2.1427224	0.6494998	-0.4499451	down	Homo sapiens ATG4 autophagy related 4 homolog C (S. cerevisiae) (ATG4C), transcript variant 7, mRNA [NM_032852]
A_33_P3214314	FAM190B	-1.4086242	2.6548386	0.44837523	-0.96024895	down	Homo sapiens family with sequence similarity 190, member B (FAM190B), mRNA [NM_018999]
A_33_P3369520	MAGI3	-1.6519885	3.1426651	0.6165838	-1.0354047	down	Homo sapiens membrane associated guanylate kinase, WW and PDZ domain containing 3 (MAGI3), transcript variant 2, mRNA [NM_152900]
A_33_P3577120		-1.293078	2.450503	0.6917727	-0.60130525	down	Homo sapiens hypothetical protein LOC283868, mRNA (cDNA clone IMAGE:5089285), partial cds. [BC033227]
A_24_P348203	LRRC8E	-1.2732112	2.4169896	0.5241811	-0.7490301	down	Homo sapiens leucine rich repeat containing 8 family, member E (LRRC8E), mRNA [NM_025061]
A_23_P401380	DIP2B	-2.5990975	6.059075	0.81562686	-1.7834706	down	Homo sapiens DIP2 disco-interacting protein 2 homolog B (Drosophila) (DIP2B), mRNA [NM_173602]
A_24_P54485	CCDC115	-1.3120099	2.482872	0.4828453	-0.8291646	down	Homo sapiens coiled-coil domain containing 115 (CCDC115), mRNA [NM_032357]
A_24_P280706	KIAA1529	-1.1331749	2.193409	0.44587517	-0.6872997	down	Homo sapiens KIAA1529 (KIAA1529), mRNA [NM_020893]
A_33_P3294881	C3orf19	-2.751977	6.7363963	1.0855	-1.666477	down	Homo sapiens chromosome 3 open reading frame 19 (C3orf19), mRNA [NM_016474]
A_32_P216426	HNRNPA1L2	-3.0753465	8.428912	1.6308348	-1.4445117	down	Homo sapiens heterogeneous nuclear ribonucleoprotein A1-like 2 (HNRNPA1L2), transcript variant 1, mRNA [NM_001011724]
A_33_P3800664		-1.9971191	3.9920204	1.0607474	-0.9363717	down	Homo sapiens cDNA FLJ33330 fis, clone BRACE2000441. [AK090649]
A_23_P21776	SNAPC5	-3.0160217	8.089338	1.5629909	-1.4530308	down	small nuclear RNA activating complex, polypeptide 5, 19kDa [Source:HGNC Symbol;Acc:15484] [ENST00000316634]
A_23_P163148	VIPAR	-1.1157968	2.1671467	0.43256426	-0.68323255	down	Homo sapiens VPS33B interacting protein, apical-basolateral polarity regulator (VIPAR), mRNA [NM_022067]
A_23_P327426	TIPRL	-3.4786763	11.1477165	1.4779308	-2.0007455	down	Homo sapiens TIP41, TOR signaling pathway regulator-like (S. cerevisiae) (TIPRL), transcript variant 1, mRNA [NM_152902]
A_33_P3212650	HDDC2	-2.5731134	5.950923	1.1652994	-1.407814	down	Homo sapiens HD domain containing 2, mRNA (cDNA clone IMAGE:2820689), complete cds. [BC001671]
A_23_P368145	GORAB	-1.3026644	2.4668405	0.39968276	-0.90298164	down	Homo sapiens golgin, RAB6-interacting (GORAB), transcript variant 1, mRNA [NM_152281]
A_23_P408376	HSPA12A	-1.2485104	2.3759596	0.55926204	-0.6892483	down	Homo sapiens heat shock 70kDa protein 12A (HSPA12A), mRNA [NM_025015]
A_23_P428382	AFTPH	-2.312292	4.9667153	0.9146514	-1.3976408	down	Homo sapiens aftiphilin (AFTPH), transcript variant 1, mRNA [NM_203437]
A_23_P90484	SARS2	-1.393655	2.6274347	0.40154624	-0.9921087	down	Homo sapiens seryl-tRNA synthetase 2, mitochondrial (SARS2), nuclear gene encoding mitochondrial protein, transcript variant 2, mRNA [NM_017827]
A_33_P3338417	WARS2	-1.1508082	2.2203825	0.37206388	-0.77874434	down	Homo sapiens tryptophanyl tRNA synthetase 2, mitochondrial (WARS2), nuclear gene encoding mitochondrial protein, transcript variant 2, mRNA [NM_201263]
A_33_P3417339	SHROOM3	-1.295098	2.4539366	0.6151645	-0.6799334	down	Homo sapiens shroom family member 3 (SHROOM3), mRNA [NM_020859]
A_32_P213624	RTCD1	-1.7043321	3.2587802	0.8951783	-0.8091538	down	Homo sapiens RNA terminal phosphate cyclase domain 1 (RTCD1), transcript variant 1, mRNA [NM_001130841]
A_33_P3397568	MEMO1	-2.6997097	6.4967117	1.1623788	-1.5373309	down	Homo sapiens mediator of cell motility 1 (MEMO1), transcript variant 1, mRNA [NM_015955]
A_33_P3619221	ZMYND8	-2.8804448	7.363771	1.038718	-1.8417268	down	Homo sapiens zinc finger, MYND-type containing 8 (ZMYND8), transcript variant 1, mRNA [NM_183047]
A_24_P203072	PHF16	-1.0506366	2.0714438	0.2901857	-0.76045096	down	Homo sapiens PHD finger protein 16 (PHF16), transcript variant 1, mRNA [NM_014735]
A_33_P3402526	CSGALNACT2	-2.0272632	4.0763083	0.97161436	-1.0556487	down	Homo sapiens chondroitin sulfate N-acetylgalactosaminyltransferase 2 (CSGALNACT2), mRNA [NM_018590]
A_23_P86493	LBX1	-6.287568	78.11719	3.812029	-2.475539	down	Homo sapiens ladybird homeobox 1 (LBX1), mRNA [NM_006562]
A_24_P332341	POLR2J4	-1.4834329	2.7961328	0.7731497	-0.71028316	down	Homo sapiens polymerase (RNA) II (DNA directed) polypeptide J4, pseudogene (POLR2J4), non-coding RNA [NR_003655]
A_24_P238744	P704P	-3.2550962	9.547322	1.1974087	-2.0576875	down	Homo sapiens prostate-specific P704P (P704P), mRNA [NM_001145442]
A_33_P3383756	WHSC1L1	-1.223145	2.3345509	0.5486281	-0.6745169	down	Homo sapiens Wolf-Hirschhorn syndrome candidate 1-like 1 (WHSC1L1), transcript variant short, mRNA [NM_017778]
A_33_P3264505	FCF1	-1.3315507	2.5167305	0.7584976	-0.5730531	down	Homo sapiens FCF1 small subunit (SSU) processome component homolog (S. cerevisiae) (FCF1), mRNA [NM_015962]
A_33_P3320718		-1.4111238	2.6594424	0.19907165	-1.2120521	down	UPF0585 protein C16orf13 [Source:UniProtKB/Swiss-Prot;Acc:Q96S19] [ENST00000435447]
A_33_P3383871	FEM1C	-1.9933188	3.9815185	0.61723185	-1.376087	down	Homo sapiens fem-1 homolog c (C. elegans) (FEM1C), mRNA [NM_020177]
