# Supplementary material for: Talin1 targeting potentiates anti-angiogenic therapy by attenuating invasion and stem-like features of glioblastoma multiforme
Source: Oncotarget. 2015 Aug 20;6(29):27239–51. doi: 10.18632/oncotarget.4835 (PMC4694986; doi:10.18632/oncotarget.4835)
Supplement: Supplementary file 3 [file oncotarget-06-27239-s003.xlsx]

## Sheet: fold change up
#Notes : UP - Fold change([Bevacizumab treated] vs [Not treated])
#Fold-Change cut-off : 2.0
#Entity List : T-Test unpaired p-value P ≤ 0.01
#Interpretation : group
#Condition pairs : [Bevacizumab treated] vs [Not treated]
#Technology : Agilent.SingleColor.28004
ProbeName	GeneSymbol	Log Fold change ([Bevacizumab treated] vs [Not treated])	Absolute Fold Change ([Bevacizumab treated] vs [Not treated])	[Not treated] (normalized)	[Bevacizumab treated] (normalized)	Regulation ([Bevacizumab treated] vs [Not treated])	Description
A_33_P3292829	SCYL2	1.0279562	2.0391335	-0.5648165	0.46313977	up	Homo sapiens SCY1-like 2 (S. cerevisiae) (SCYL2), mRNA [NM_017988]
A_23_P110811	COX7C	1.0765724	2.1090195	-0.577512	0.4990604	up	Homo sapiens cytochrome c oxidase subunit VIIc (COX7C), nuclear gene encoding mitochondrial protein, mRNA [NM_001867]
A_33_P3251989	CRIPT	2.2216718	4.664336	-0.9178803	1.3037915	up	Homo sapiens cysteine-rich PDZ-binding protein (CRIPT), mRNA [NM_014171]
A_24_P36868	WDR26	2.111584	4.3216553	-1.3746474	0.73693657	up	Homo sapiens WD repeat domain 26 (WDR26), transcript variant 1, mRNA [NM_025160]
A_24_P122682	RAB4A	1.3539275	2.5560703	-1.0880998	0.26582766	up	Homo sapiens RAB4A, member RAS oncogene family (RAB4A), mRNA [NM_004578]
A_23_P142918	C2orf69	1.1433318	2.2089057	-0.6847241	0.45860767	up	Homo sapiens chromosome 2 open reading frame 69 (C2orf69), mRNA [NM_153689]
A_33_P3259620	TTC37	2.4906673	5.6203785	-2.0043077	0.4863596	up	Homo sapiens tetratricopeptide repeat domain 37 (TTC37), mRNA [NM_014639]
A_19_P00812114		2.5672474	5.9267755	-1.7571055	0.81014204	up	lincRNA:chr4:4545549-4583049 forward strand
A_23_P8640	GPER	1.3022628	2.4661539	-0.5275147	0.7747481	up	Homo sapiens G protein-coupled estrogen receptor 1 (GPER), transcript variant 3, mRNA [NM_001039966]
A_19_P00320686		2.8009968	6.969218	-1.6082128	1.1927841	up	lincRNA:chr2:241928152-241929111 reverse strand
A_33_P3302210	LOC100129129	1.1095973	2.157854	-0.74971104	0.3598863	up	Homo sapiens, clone IMAGE:5225645, mRNA. [BC038546]
A_33_P3317815	KRAS	1.1927955	2.2859526	-0.68301535	0.50978017	up	Homo sapiens v-Ki-ras2 Kirsten rat sarcoma viral oncogene homolog (KRAS), transcript variant b, mRNA [NM_004985]
A_33_P3243683	DIAPH1	1.3716167	2.5876038	-0.61443806	0.75717866	up	Homo sapiens diaphanous homolog 1 (Drosophila) (DIAPH1), transcript variant 1, mRNA [NM_005219]
A_23_P53345	ARNTL2	1.497324	2.8231857	-0.9945972	0.5027268	up	Homo sapiens aryl hydrocarbon receptor nuclear translocator-like 2 (ARNTL2), mRNA [NM_020183]
A_24_P175909	MARS	2.0560713	4.158523	-0.48536468	1.5707066	up	Homo sapiens methionyl-tRNA synthetase (MARS), mRNA [NM_004990]
A_33_P3326553	TMEM82	1.7330232	3.3242369	-1.1048496	0.6281736	up	Homo sapiens transmembrane protein 82 (TMEM82), mRNA [NM_001013641]
A_23_P134755	TRPS1	1.3342639	2.521468	-0.86617243	0.4680915	up	Homo sapiens trichorhinophalangeal syndrome I (TRPS1), mRNA [NM_014112]
A_24_P415601	RNH1	1.3034744	2.468226	-0.88486767	0.41860676	up	Homo sapiens ribonuclease/angiogenin inhibitor 1 (RNH1), transcript variant 1, mRNA [NM_002939]
A_33_P3223088	MRPL19	1.0289702	2.0405672	-0.72602844	0.3029418	up	full-length cDNA clone CS0DK005YO09 of HeLa cells Cot 25-normalized of Homo sapiens (human). [CR605824]
A_33_P3268338	DDRGK1	1.9030819	3.740113	-1.0628517	0.8402302	up	Homo sapiens DDRGK domain containing 1 (DDRGK1), mRNA [NM_023935]
A_33_P3396553	LOC732419	1.7167987	3.287062	-0.9076282	0.8091705	up	PREDICTED: Homo sapiens similar to belphegor (LOC732419), mRNA [XM_001718658]
A_24_P655268	LOC729082	1.3051479	2.4710906	-0.9210111	0.3841368	up	Homo sapiens hypothetical protein LOC729082 (LOC729082), non-coding RNA [NR_026757]
A_33_P3265704	UFD1L	4.619864	24.587685	-2.9648905	1.6549735	up	Homo sapiens ubiquitin fusion degradation 1 like (yeast) (UFD1L), transcript variant 1, mRNA [NM_005659]
A_33_P3522525	GRPEL1	1.9184723	3.7802255	-0.7159555	1.2025168	up	Homo sapiens GrpE-like 1, mitochondrial (E. coli) (GRPEL1), nuclear gene encoding mitochondrial protein, mRNA [NM_025196]
A_19_P00802108		1.9328921	3.8181984	-0.7259582	1.2069339	up	lincRNA:chr10:29699919-29733919 forward strand
A_23_P366216	HIST1H2BH	2.6384041	6.226425	-0.89005446	1.7483497	up	Homo sapiens histone cluster 1, H2bh (HIST1H2BH), mRNA [NM_003524]
A_33_P3368675	C6orf120	1.0930004	2.1331723	-0.37311184	0.71988857	up	Homo sapiens chromosome 6 open reading frame 120 (C6orf120), mRNA [NM_001029863]
A_33_P3420167		3.2648842	9.612317	-1.5971794	1.6677048	up	GB
A_23_P398275	LOC388152	1.5942311	3.0193355	-1.1179538	0.47627735	up	Homo sapiens hypothetical LOC388152 (LOC388152), non-coding RNA [NR_027001]
A_24_P69439	SLC25A32	1.0910039	2.130222	-0.52786374	0.56314015	up	Homo sapiens solute carrier family 25, member 32 (SLC25A32), nuclear gene encoding mitochondrial protein, mRNA [NM_030780]
A_33_P3322353	CAPZA2	1.1010499	2.1451075	-0.59810686	0.50294304	up	Homo sapiens capping protein (actin filament) muscle Z-line, alpha 2 (CAPZA2), mRNA [NM_006136]
A_33_P3235217	CTPS	1.1763201	2.2599957	-0.76896334	0.40735674	up	Homo sapiens CTP synthase (CTPS), mRNA [NM_001905]
A_32_P204019	RPL29	1.940383	3.8380752	-1.2562664	0.6841166	up	Homo sapiens ribosomal protein L29 (RPL29), mRNA [NM_000992]
A_23_P170626	CHCHD7	2.4169989	5.340589	-1.8168578	0.60014105	up	Homo sapiens coiled-coil-helix-coiled-coil-helix domain containing 7 (CHCHD7), transcript variant 1, mRNA [NM_001011667]
A_33_P3287028	SEPT7	1.2141781	2.3200858	-0.6816046	0.53257346	up	Homo sapiens septin 7 (SEPT7), transcript variant 1, mRNA [NM_001788]
A_23_P31489	URGCP	1.5854244	3.0009606	-0.96150374	0.6239207	up	Homo sapiens upregulator of cell proliferation (URGCP), nuclear gene encoding mitochondrial protein, transcript variant 2, mRNA [NM_001077664]
A_23_P212458	SEC61A1	2.214863	4.642375	-1.424706	0.7901571	up	Homo sapiens Sec61 alpha 1 subunit (S. cerevisiae) (SEC61A1), mRNA [NM_013336]
A_33_P3342430		3.2103488	9.255743	-1.2822962	1.9280527	up
A_33_P3273148	GADD45GIP1	3.189734	9.124427	-1.8898652	1.2998688	up	Homo sapiens growth arrest and DNA-damage-inducible, gamma interacting protein 1 (GADD45GIP1), mRNA [NM_052850]
A_33_P3247077		2.35464	5.114666	-1.2634861	1.0911539	up
A_33_P3380772	C20orf160	3.757606	13.525462	-1.4188223	2.3387837	up	Homo sapiens chromosome 20 open reading frame 160 (C20orf160), mRNA [NM_080625]
A_33_P3775741	RPL32P3	2.9117882	7.525504	-1.7781355	1.1336527	up	Homo sapiens ribosomal protein L32 pseudogene 3 (RPL32P3), non-coding RNA [NR_003111]
A_23_P136058	ATR	1.0258722	2.03619	-0.33211017	0.69376206	up	Homo sapiens ataxia telangiectasia and Rad3 related (ATR), mRNA [NM_001184]
A_33_P3340294	RBM33	1.0822928	2.1173985	-0.4739319	0.6083609	up	Homo sapiens RNA binding motif protein 33 (RBM33), mRNA [NM_053043]
A_24_P190541	BRWD1	1.5715737	2.9722877	-0.8820007	0.68957305	up	Homo sapiens bromodomain and WD repeat domain containing 1 (BRWD1), transcript variant 1, mRNA [NM_018963]
A_33_P3286621	SCARNA16	1.2035294	2.3030238	-0.59371495	0.6098144	up	Homo sapiens small Cajal body-specific RNA 16 (SCARNA16), guide RNA [NR_003013]
A_33_P3316639	VPS24	1.0663302	2.0940998	-0.48479056	0.58153963	up	Homo sapiens vacuolar protein sorting 24 homolog (S. cerevisiae) (VPS24), transcript variant 1, mRNA [NM_016079]
A_23_P8848	INTS9	1.0464501	2.0654414	-0.5516522	0.49479795	up	Homo sapiens integrator complex subunit 9 (INTS9), transcript variant 1, mRNA [NM_018250]
A_33_P3365002	TUBB2A	2.0207841	4.058043	-1.1514499	0.8693342	up	Homo sapiens tubulin, beta 2A (TUBB2A), mRNA [NM_001069]
A_24_P58529	TUBA1C	1.4856269	2.8003883	-0.65522456	0.8304024	up	Homo sapiens tubulin, alpha 1c (TUBA1C), mRNA [NM_032704]
A_33_P3319937	LOC100291206	3.3270984	10.035902	-1.1066179	2.2204804	up	PREDICTED: Homo sapiens hypothetical protein LOC100291206 (LOC100291206), mRNA [XM_002346973]
A_32_P158746	RPL17	2.3562884	5.1205134	-1.0159078	1.3403807	up	Homo sapiens ribosomal protein L17 (RPL17), transcript variant 1, mRNA [NM_000985]
A_33_P3373364	CLIC4	1.8003311	3.4830015	-1.0526772	0.74765396	up	Homo sapiens chloride intracellular channel 4 (CLIC4), nuclear gene encoding mitochondrial protein, mRNA [NM_013943]
A_23_P145016	BRD8	1.0875425	2.1251173	-0.80930376	0.27823877	up	Homo sapiens bromodomain containing 8 (BRD8), transcript variant 1, mRNA [NM_006696]
A_19_P00318575		1.2110825	2.3151128	-0.36647105	0.8446114	up	lincRNA:chr21:44882041-44897978 forward strand
A_33_P3382595	RN7SK	1.9573033	3.8833542	-0.874583	1.0827203	up	Homo sapiens RNA, 7SK small nuclear (RN7SK), small nuclear RNA [NR_001445]
A_24_P889720	UBC	1.8301253	3.5556796	-0.8164644	1.0136609	up	Homo sapiens ubiquitin C (UBC), mRNA [NM_021009]
A_33_P3392000	CAMKK2	1.4238143	2.682939	-0.68055964	0.74325466	up	Homo sapiens CAMKK beta protein (CAMKK2) mRNA, partial cds. [AF425668]
A_19_P00802625		1.4621761	2.7552364	-0.8703606	0.5918155	up	lincRNA:chr9:111293604-111458604 reverse strand
A_24_P357518	RPL21	2.1074824	4.3093863	-0.76881814	1.3386643	up	Homo sapiens ribosomal protein L21 (RPL21), mRNA [NM_000982]
A_24_P303874	C9orf62	3.1020312	8.586268	-1.3056756	1.7963557	up	Homo sapiens chromosome 9 open reading frame 62, mRNA (cDNA clone MGC:35463 IMAGE:5193354), complete cds. [BC034752]
A_23_P125519	RPS4X	1.1066086	2.1533885	-0.46162915	0.6449795	up	Homo sapiens ribosomal protein S4, X-linked (RPS4X), mRNA [NM_001007]
A_33_P3301445		1.5668647	2.962602	-0.921118	0.6457467	up
A_33_P3246007	APOA1BP	2.260357	4.7911	-1.2001779	1.060179	up	Homo sapiens apolipoprotein A-I binding protein (APOA1BP), mRNA [NM_144772]
A_23_P120933	ATF4	1.9138508	3.7681353	-0.900573	1.0132778	up	Homo sapiens activating transcription factor 4 (tax-responsive enhancer element B67) (ATF4), transcript variant 1, mRNA [NM_001675]
A_24_P91140	RPL23A	1.0681703	2.0967724	-0.72686005	0.34131026	up	Homo sapiens ribosomal protein L23a (RPL23A), mRNA [NM_000984]
A_32_P148710	CFL1	3.3524876	10.214082	-2.127233	1.2252545	up	Homo sapiens cofilin 1 (non-muscle) (CFL1), mRNA [NM_005507]
A_24_P673063	FABP5	1.5460682	2.920202	-0.60055685	0.94551134	up	Homo sapiens fatty acid binding protein 5 (psoriasis-associated) (FABP5), mRNA [NM_001444]
A_33_P3281333	SNTB2	1.7257951	3.3076239	-1.1619169	0.5638783	up	Homo sapiens syntrophin, beta 2 (dystrophin-associated protein A1, 59kDa, basic component 2) (SNTB2), mRNA [NM_006750]
A_24_P24142		2.602393	6.072931	-0.8242178	1.7781751	up
A_23_P99811	MDP1	1.418931	2.6738732	-0.7536268	0.6653042	up	Homo sapiens magnesium-dependent phosphatase 1 (MDP1), mRNA [NM_138476]
A_33_P3231981	PARK7	1.1606374	2.2355616	-0.84091234	0.31972504	up	Homo sapiens Parkinson disease (autosomal recessive, early onset) 7 (PARK7), transcript variant 1, mRNA [NM_007262]
A_33_P3327799	LOC441806	3.0531232	8.300069	-1.1650543	1.8880689	up	PREDICTED: Homo sapiens similar to hCG1644617 (LOC441806), mRNA [XM_001719222]
A_23_P388146		2.9690547	7.83023	-1.3150553	1.6539993	up	Ubiquitin UBF-fl [Source:UniProtKB/TrEMBL;Acc:Q96JB9] [ENST00000416025]
A_33_P3236441	LDHAL6A	1.7565926	3.3789914	-1.0512336	0.705359	up	Homo sapiens lactate dehydrogenase A-like 6A (LDHAL6A), transcript variant 1, mRNA [NM_144972]
A_24_P290263		1.4139773	2.6647077	-0.6065501	0.80742717	up
A_33_P3210909	SEC13	1.9597902	3.8900542	-1.0210052	0.9387851	up	Homo sapiens SEC13 homolog (S. cerevisiae) (SEC13), transcript variant 1, mRNA [NM_183352]
A_33_P3362933	GYPA	1.4266338	2.6881876	-0.73804784	0.688586	up	Homo sapiens glycophorin A (MNS blood group) (GYPA), mRNA [NM_002099]
A_23_P345887	GFPT1	1.0436221	2.0613966	-0.3213507	0.72227144	up	Homo sapiens glutamine-fructose-6-phosphate transaminase 1 (GFPT1), mRNA [NM_002056]
A_19_P00812930		3.6033864	12.154228	-1.2749267	2.3284597	up	lincRNA:chr5:149866432-149882132 reverse strand
A_33_P3240702	RBBP8	1.7154186	3.283919	-0.5827162	1.1327024	up	Homo sapiens retinoblastoma binding protein 8 (RBBP8), transcript variant 1, mRNA [NM_002894]
A_33_P3402570	CCDC59	1.3488383	2.5470695	-0.886606	0.46223235	up	Homo sapiens coiled-coil domain containing 59 (CCDC59), transcript variant 1, mRNA [NM_014167]
A_24_P383330		3.6810186	12.826171	-1.9437613	1.7372572	up
A_23_P259357	SLC35E4	1.7266364	3.3095531	-0.8718097	0.8548267	up	Homo sapiens solute carrier family 35, member E4 (SLC35E4), mRNA [NM_001001479]
A_23_P18142	RPL32	1.3302481	2.5144591	-0.61543536	0.71481276	up	Homo sapiens ribosomal protein L32 (RPL32), transcript variant 3, mRNA [NM_001007074]
A_19_P00806890		1.2594194	2.3939939	-0.7490866	0.5103328	up	lincRNA:chr8:145986196-145991421 forward strand
A_23_P66117	ITFG3	2.6386123	6.2273235	-1.3655112	1.2731011	up	Homo sapiens integrin alpha FG-GAP repeat containing 3 (ITFG3), mRNA [NM_032039]
A_23_P217015	SET	1.6034946	3.038785	-0.8627765	0.7407181	up	Homo sapiens SET nuclear oncogene (SET), transcript variant 2, mRNA [NM_003011]
A_24_P79712	FAM36A	1.411566	2.6602578	-0.8435843	0.5679817	up	Homo sapiens family with sequence similarity 36, member A (FAM36A), mRNA [NM_198076]
A_24_P289139	SH3KBP1	1.5961273	3.0233066	-0.74432015	0.8518071	up	Homo sapiens SH3-domain kinase binding protein 1 (SH3KBP1), transcript variant 2, mRNA [NM_001024666]
A_33_P3218564		2.0640748	4.181657	-1.1349826	0.92909217	up
A_24_P304723	PPIB	1.1363721	2.1982753	-0.657496	0.4788761	up	Homo sapiens peptidylprolyl isomerase B (cyclophilin B) (PPIB), mRNA [NM_000942]
A_23_P119196	KLF2	1.192498	2.2854812	-0.48020744	0.7122905	up	Homo sapiens Kruppel-like factor 2 (lung) (KLF2), mRNA [NM_016270]
A_33_P3213551	SHARPIN	1.411407	2.6599646	-0.7804673	0.6309397	up	Homo sapiens SHANK-associated RH domain interactor (SHARPIN), mRNA [NM_030974]
A_23_P78685	FARSA	1.2730954	2.4167955	-0.49663138	0.776464	up	Homo sapiens phenylalanyl-tRNA synthetase, alpha subunit (FARSA), mRNA [NM_004461]
A_24_P349743	RPSA	2.6317976	6.1979775	-0.72575855	1.906039	up	Homo sapiens ribosomal protein SA (RPSA), transcript variant 1, mRNA [NM_002295]
A_24_P148043	FAM20B	1.3574963	2.562401	-0.42051983	0.93697643	up	Homo sapiens family with sequence similarity 20, member B (FAM20B), mRNA [NM_014864]
A_23_P55091	FTSJ3	1.4668243	2.7641277	-0.69040203	0.77642226	up	Homo sapiens FtsJ homolog 3 (E. coli) (FTSJ3), mRNA [NM_017647]
A_33_P3390057	TM4SF1	1.8865187	3.6974194	-0.5599451	1.3265736	up	Homo sapiens transmembrane 4 L six family member 1 (TM4SF1), mRNA [NM_014220]
A_23_P163711	FAM57B	1.1664091	2.2445233	-0.63018286	0.5362263	up	Homo sapiens family with sequence similarity 57, member B (FAM57B), mRNA [NM_031478]
A_33_P3287502	MSH2	1.3983376	2.6359766	-0.6802106	0.718127	up	Homo sapiens mutS homolog 2, colon cancer, nonpolyposis type 1 (E. coli) (MSH2), mRNA [NM_000251]
A_33_P3221859	SHOX2	1.12726	2.1844347	-0.52223206	0.6050279	up	Homo sapiens short stature homeobox 2 (SHOX2), transcript variant 1, mRNA [NM_003030]
A_19_P00316063		1.2807794	2.429702	-0.8182626	0.46251678	up	lincRNA:chr9:132251424-132266135 forward strand
A_33_P3404470	UNC93B1	1.5141945	2.856393	-0.6908133	0.8233812	up	Homo sapiens unc-93 homolog B1 (C. elegans) (UNC93B1), mRNA [NM_030930]
A_19_P00318152		2.2305007	4.6929684	-0.84272826	1.3877726	up	lincRNA:chr20:37075338-37076133 forward strand
A_19_P00800148		2.4762628	5.5645413	-1.1692059	1.3070569	up	lincRNA:chr2:81861889-82101789 reverse strand
A_33_P3360097	APRT	1.6624877	3.1656191	-0.82691646	0.8355713	up	Homo sapiens adenine phosphoribosyltransferase (APRT), transcript variant 1, mRNA [NM_000485]
A_33_P3392213		1.5007426	2.8298833	-0.8653718	0.63537073	up	Putative uncharacterized protein ENSP00000382076 Fragment [Source:UniProtKB/TrEMBL;Acc:A8MVM4] [ENST00000399125]
A_23_P303891	LCE1C	1.7509334	3.3657625	-0.9881668	0.7627666	up	Homo sapiens late cornified envelope 1C (LCE1C), mRNA [NM_178351]
A_23_P46182	RPS8	2.0223343	4.0624056	-0.961252	1.0610824	up	Homo sapiens ribosomal protein S8 (RPS8), mRNA [NM_001012]
A_33_P3218741		1.0611832	2.0866423	-0.345572	0.7156112	up
A_33_P3499102		1.7696376	3.409683	-0.7994553	0.9701823	up	Homo sapiens cDNA FLJ40796 fis, clone TRACH2007754, highly similar to DXS8237E PROTEIN. [AK098115]
A_19_P00323041		1.6898313	3.2261896	-0.7847607	0.90507054	up	lincRNA:chrX:73164183-73214799 forward strand
A_19_P00324069		1.1599545	2.234504	-0.37985826	0.7800963	up	lincRNA:chr18:42263052-42278652 forward strand
A_32_P190488		2.2083557	4.6214824	-0.7496829	1.4586728	up	HUMRPL26X ribosomal protein L26 {Homo sapiens} (exp=-1; wgp=0; cg=0), partial (91%) [THC2550570]
A_33_P3333523		2.157274	4.460712	-0.9460218	1.2112522	up
A_24_P343377	ATP5J2	1.8269608	3.5478888	-0.8535714	0.9733894	up	Homo sapiens ATP synthase, H+ transporting, mitochondrial F0 complex, subunit F2 (ATP5J2), nuclear gene encoding mitochondrial protein, transcript variant 3, mRNA [NM_001003714]
A_33_P3350452		1.3055322	2.4717488	-0.74375606	0.56177616	up	Ribosomal protein L15 [Source:UniProtKB/TrEMBL;Acc:A8MT80] [ENST00000399416]
A_33_P3239184	LOC100134235	3.2414825	9.457655	-1.6619096	1.5795729	up	PREDICTED: Homo sapiens similar to hCG1642820 (LOC100134235), mRNA [XM_001719493]
A_33_P3342295	VSX1	3.5930386	12.067363	-1.3760792	2.2169592	up	Homo sapiens visual system homeobox 1 (VSX1), transcript variant 2, mRNA [NM_199425]
A_33_P3273020	FKBP2	2.07212	4.2050414	-1.5881431	0.48397684	up	Homo sapiens FK506 binding protein 2, 13kDa (FKBP2), transcript variant 1, mRNA [NM_004470]
A_33_P3357843	SGCB	1.3566129	2.5608325	-0.7031541	0.65345883	up	Homo sapiens sarcoglycan, beta (43kDa dystrophin-associated glycoprotein) (SGCB), mRNA [NM_000232]
A_33_P3290955	KIAA1875	2.136536	4.39705	-1.0130999	1.123436	up	Homo sapiens KIAA1875 (KIAA1875), non-coding RNA [NR_024207]
A_33_P3214310	FOXP1	1.1027619	2.1476545	-0.5500225	0.5527394	up	Homo sapiens forkhead box P1 (FOXP1), transcript variant 2, mRNA [NM_001012505]
A_24_P375849		3.0389695	8.219038	-1.969044	1.0699255	up	ribosomal protein S17 pseudogene 2 [Source:HGNC Symbol;Acc:10398] [ENST00000359659]
A_33_P3366124	LOC100132984	1.6820302	3.2087917	-0.9603481	0.7216821	up	PREDICTED: Homo sapiens hypothetical protein LOC100132984 (LOC100132984), miscRNA [XR_078674]
A_24_P20777	RPL37	2.726238	6.6172786	-1.595963	1.130275	up	Homo sapiens ribosomal protein L37 (RPL37), mRNA [NM_000997]
A_24_P195794		2.6224203	6.1578226	-1.5086164	1.1138039	up	Homo sapiens cDNA FLJ27420 fis, clone WMC07143. [AK130930]
A_33_P3322430		1.3310994	2.5159433	-0.63878	0.6923194	up	cystinosis, nephropathic [Source:HGNC Symbol;Acc:2518] [ENST00000399306]
A_33_P3358601	LOC402778	1.4380527	2.709549	-0.6829629	0.75508976	up	CD225 family protein FLJ76511 [Source:UniProtKB/Swiss-Prot;Acc:A6NMD0] [ENST00000382123]
A_33_P3408054	HSP90AB2P	1.2465281	2.3726974	-0.4706607	0.77586746	up	Homo sapiens heat shock protein 90kDa alpha (cytosolic), class B member 2 (pseudogene) (HSP90AB2P), non-coding RNA [NR_003132]
A_33_P3280930	SNHG6	2.7729518	6.8350496	-1.3992565	1.3736954	up	Homo sapiens small nucleolar RNA host gene 6 (non-protein coding) (SNHG6), non-coding RNA [NR_002599]
A_19_P00317411		1.8389304	3.577447	-0.99975276	0.8391776	up	lincRNA:chr1:37920481-37921461 reverse strand
A_19_P00318348		2.581464	5.985468	-1.1382947	1.4431694	up	lincRNA:chr18:33161080-33207449 forward strand
A_33_P3234580	ASS1	1.4535627	2.7388358	-0.5753684	0.87819433	up	Homo sapiens argininosuccinate synthetase 1 (ASS1), transcript variant 1, mRNA [NM_000050]
A_32_P19840		1.3616257	2.5697458	-0.8961134	0.46551228	up	UI-E-EJ1-ajx-g-19-0-UI.s1 UI-E-EJ1 Homo sapiens cDNA clone UI-E-EJ1-ajx-g-19-0-UI 3', mRNA sequence [CK300181]
A_33_P3373469	PSMD2	1.0193694	2.0270326	-0.5171337	0.50223565	up	Homo sapiens proteasome (prosome, macropain) 26S subunit, non-ATPase, 2 (PSMD2), mRNA [NM_002808]
A_19_P00802413		1.8837647	3.6903682	-1.060525	0.8232398	up	lincRNA:chr16:88812349-88821799 reverse strand
A_23_P1819	OR8B8	1.2575632	2.3909156	-0.51648045	0.7410828	up	Homo sapiens olfactory receptor, family 8, subfamily B, member 8 (OR8B8), mRNA [NM_012378]
A_23_P165657	SLC20A1	1.6285317	3.0919814	-1.0121922	0.61633945	up	Homo sapiens solute carrier family 20 (phosphate transporter), member 1 (SLC20A1), mRNA [NM_005415]
A_33_P3392077	TP53I3	1.2444386	2.3692634	-0.5971184	0.6473203	up	Homo sapiens tumor protein p53 inducible protein 3 (TP53I3), transcript variant 1, mRNA [NM_004881]
A_33_P3214239	GNASAS	1.2077239	2.3097293	-0.5683291	0.63939476	up	Homo sapiens GNAS antisense RNA (non-protein coding) (GNASAS), antisense RNA [NR_002785]
A_23_P257609	RPL29	2.2139454	4.639423	-0.67721343	1.536732	up	Homo sapiens ribosomal protein L29 (RPL29), mRNA [NM_000992]
A_23_P68007	ATP1B3	1.479747	2.7889984	-0.9718821	0.50786495	up	Homo sapiens ATPase, Na+/K+ transporting, beta 3 polypeptide (ATP1B3), mRNA [NM_001679]
A_24_P461497	LOC646048	1.7359929	3.3310866	-0.7752253	0.9607676	up	PREDICTED: Homo sapiens similar to cytoskeletal beta actin (LOC646048), mRNA [XM_002343637]
A_33_P3347040	LOC100290344	1.1553142	2.2273283	-0.5807924	0.5745218	up	cDNA FLJ44107 fis, clone TESTI4044296 [Source:UniProtKB/TrEMBL;Acc:Q6ZTZ0] [ENST00000381796]
A_33_P3336038		1.2742801	2.4187808	-0.50524664	0.76903343	up
A_33_P3408665		1.873775	3.664903	-0.90423155	0.96954346	up
A_33_P3291776	NANS	1.0127864	2.0178044	-0.50638103	0.50640535	up	Homo sapiens N-acetylneuraminic acid synthase (NANS), mRNA [NM_018946]
A_33_P3280549	LOC100132108	1.870954	3.657744	-1.1109953	0.75995874	up	PREDICTED: Homo sapiens similar to hCG1644176 (LOC100132108), mRNA [XM_001725159]
A_23_P81859	HIST1H2AH	1.8990178	3.729592	-0.93384814	0.96516967	up	Homo sapiens histone cluster 1, H2ah (HIST1H2AH), mRNA [NM_080596]
A_33_P3388016	CCDC72	1.4897845	2.8084702	-0.8982656	0.5915189	up	Homo sapiens coiled-coil domain containing 72 (CCDC72), mRNA [NM_015933]
A_19_P00331292		1.7019125	3.2533195	-1.0284894	0.6734232	up	lincRNA:chr12:54360060-54360161 forward strand
A_33_P3332690	SUZ12P	2.4235547	5.3649125	-1.4716158	0.95193887	up	Homo sapiens suppressor of zeste 12 homolog pseudogene (SUZ12P), non-coding RNA [NR_024187]
A_19_P00802201		1.24054	2.3628697	-0.46047473	0.7800653	up	lincRNA:chr7:7928975-7996750 reverse strand
A_33_P3570223	LOC644961	1.8386157	3.5766666	-0.5192561	1.3193595	up	Homo sapiens mRNA; cDNA DKFZp686I06131 (from clone DKFZp686I06131). [BX648289]
A_33_P3422258	C8orf59	1.0873277	2.124801	-0.76626635	0.32106137	up	Homo sapiens chromosome 8 open reading frame 59 (C8orf59), transcript variant 1, mRNA [NM_001099670]
A_33_P3421108		1.9152662	3.771834	-0.84909093	1.0661752	up	OPAP_DROME (P23488) Male-specific opa-containing protein precursor (Protein dromsopa), partial (23%) [THC2680858]
A_33_P3308626	MON1B	1.5700934	2.9692392	-0.7825792	0.7875142	up	Homo sapiens MON1 homolog B (yeast) (MON1B), mRNA [NM_014940]
A_33_P3234410		1.5666153	2.9620898	-0.7595389	0.80707645	up	HUMRPL18A ribosomal protein L18 {Homo sapiens} (exp=-1; wgp=0; cg=0), partial (71%) [THC2587207]
A_19_P00330604		1.729536	3.3162115	-0.92048955	0.8090465	up	lincRNA:chr6:36084247-36091829 forward strand
A_33_P3236267	REXO1L1	1.6467857	3.1313522	-1.0698969	0.5768888	up	Homo sapiens REX1, RNA exonuclease 1 homolog (S. cerevisiae)-like 1 (REXO1L1), mRNA [NM_172239]
A_32_P184518	RPL21	1.5080755	2.8443036	-0.7231996	0.78487587	up	Homo sapiens ribosomal protein L21 (RPL21), mRNA [NM_000982]
A_19_P00810799		1.3744285	2.5926518	-0.76592183	0.6085067	up	lincRNA:chr10:19930169-20099994 forward strand
A_33_P3253653	GPR155	1.4516642	2.7352338	-1.0010567	0.45060754	up	Homo sapiens G protein-coupled receptor 155 (GPR155), transcript variant 9, mRNA [NM_001033045]
A_33_P3324454	TPP1	1.7426298	3.346446	-1.0214417	0.72118807	up	Homo sapiens tripeptidyl peptidase I (TPP1), mRNA [NM_000391]
A_23_P8013	HIST1H2BL	1.3124893	2.4836972	-0.74282336	0.5696659	up	Homo sapiens histone cluster 1, H2bl (HIST1H2BL), mRNA [NM_003519]
A_33_P3326812		1.8552587	3.6181662	-1.0574802	0.7977785	up	Homo sapiens cDNA FLJ31705 fis, clone NT2RI2006183, weakly similar to Proline-rich protein M14 precursor. [AK056267]
A_23_P254415	RPSA	1.3055274	2.4717407	-0.7545533	0.55097413	up	Homo sapiens ribosomal protein SA (RPSA), transcript variant 1, mRNA [NM_002295]
A_24_P58337	FTH1	1.5861373	3.002444	-0.7548516	0.8312857	up	Homo sapiens ferritin, heavy polypeptide 1 (FTH1), mRNA [NM_002032]
A_19_P00331621		1.6803019	3.20495	-0.92261267	0.75768924	up	lincRNA:chr6:138961057-139020207 forward strand
A_23_P70355	SERPINB6	1.5628562	2.9543817	-1.0344398	0.5284164	up	Homo sapiens serpin peptidase inhibitor, clade B (ovalbumin), member 6 (SERPINB6), mRNA [NM_004568]
A_24_P341677	RPLP0P3	1.4191353	2.6742518	-0.66279936	0.756336	up	full-length cDNA clone CS0DI015YM13 of Placenta Cot 25-normalized of Homo sapiens (human). [CR612178]
A_32_P219279	ELFN2	1.0191936	2.0267859	-0.37950325	0.6396904	up	Homo sapiens extracellular leucine-rich repeat and fibronectin type III domain containing 2 (ELFN2), mRNA [NM_052906]
A_23_P88331	DLGAP5	1.4186823	2.6734123	-0.9335382	0.48514414	up	Homo sapiens discs, large (Drosophila) homolog-associated protein 5 (DLGAP5), transcript variant 1, mRNA [NM_014750]
A_23_P116694	RPS26	1.1097562	2.1580918	-0.5780611	0.5316951	up	Homo sapiens ribosomal protein S26 (RPS26), mRNA [NM_001029]
A_19_P00808849		1.0608616	2.086177	-0.60918117	0.45168042	up	lincRNA:chr21:45573097-45578347 reverse strand
A_23_P102364	NGEF	1.0316985	2.0444298	-0.316267	0.71543145	up	Homo sapiens neuronal guanine nucleotide exchange factor (NGEF), transcript variant 1, mRNA [NM_019850]
A_33_P3276693	PGF	1.447304	2.7269797	-0.57789254	0.86941147	up	Homo sapiens placental growth factor (PGF), mRNA [NM_002632]
A_23_P12140	RPL5	1.2691984	2.4102762	-0.44050193	0.8286965	up	Homo sapiens ribosomal protein L5 (RPL5), mRNA [NM_000969]
A_33_P3231156		1.8177042	3.5251977	-0.8778765	0.9398277	up	metallothionein 1C (pseudogene) [Source:HGNC Symbol;Acc:7395] [ENST00000379816]
A_33_P3399468		1.1804416	2.2664614	-0.5656769	0.6147647	up	Homo sapiens cDNA, FLJ18157. [AK311115]
A_24_P75456	tcag7.873	1.194871	2.2892435	-0.46519065	0.7296803	up	Homo sapiens hypothetical LOC402644 (LOC402644), mRNA [NM_001126493]
A_33_P3332348	RN7SL1	1.4803457	2.790156	-0.64400434	0.8363414	up	Homo sapiens RNA, 7SL, cytoplasmic 1 (RN7SL1), small cytoplasmic RNA [NR_002715]
A_24_P187023		1.4438882	2.7205307	-0.66260934	0.78127885	up
A_19_P00319019		1.436548	2.7067244	-0.8534844	0.5830636	up	lincRNA:chr6:86386841-86387899 reverse strand
A_24_P84608		1.2438755	2.3683388	-0.73769546	0.50618005	up
A_33_P3290729	POU3F2	1.1170821	2.1690784	-0.59012973	0.5269524	up	Homo sapiens POU class 3 homeobox 2 (POU3F2), mRNA [NM_005604]
A_19_P00800959		1.1105837	2.15933	-0.33206594	0.7785177	up	lincRNA:chr15:40336258-40358304 reverse strand
A_33_P3210160	NAA40	1.349704	2.5485983	-0.7731252	0.57657886	up	Homo sapiens N(alpha)-acetyltransferase 40, NatD catalytic subunit, homolog (S. cerevisiae) (NAA40), mRNA [NM_024771]
A_33_P3380236		1.0237889	2.0332518	-0.6457585	0.37803042	up
A_33_P3257943	RPL26	1.6695645	3.1811855	-0.8253567	0.84420776	up	Homo sapiens ribosomal protein L26 (RPL26), mRNA [NM_000987]
A_33_P3248973	LOC100034248	1.193304	2.2867584	-0.47124863	0.7220553	up	Homo sapiens cDNA FLJ46102 fis, clone TESTI2023386. [AK128820]
A_19_P00321498		1.2229619	2.3342545	-0.59087384	0.63208807	up	lincRNA:chr22:45530170-45534791 forward strand
A_33_P3331511	NCRNA00173	1.0809448	2.115421	-0.6674262	0.41351855	up	Homo sapiens non-protein coding RNA 173 (NCRNA00173), transcript variant 1, non-coding RNA [NR_027345]
A_33_P3312534	TRAPPC10	1.1485597	2.2169247	-0.64533913	0.50322056	up	Homo sapiens mRNA; cDNA DKFZp667I0321 (from clone DKFZp667I0321). [AL833668]
A_33_P3249160	FAM47C	1.3168964	2.491296	-0.762064	0.55483246	up	Homo sapiens family with sequence similarity 47, member C (FAM47C), mRNA [NM_001013736]
DCP_1_0		1.0906227	2.1296594	-0.3649969	0.72562575	up	Unknown
A_33_P3870056	LOC283335	1.2546642	2.386116	-0.62928593	0.62537825	up	Homo sapiens cDNA FLJ39153 fis, clone OCBBF2001931. [AK096472]
DCP_22_4		1.017448	2.024335	-0.40249705	0.6149509	up	Unknown
A_33_P3317623	LOC284379	1.1181083	2.1706216	-0.737792	0.38031626	up	Homo sapiens solute carrier family 7 (cationic amino acid transporter, y+ system), member 3 pseudogene (LOC284379), non-coding RNA [NR_002938]
A_32_P101031	LYPD1	1.1283336	2.186061	-0.3808303	0.7475033	up	Homo sapiens LY6/PLAUR domain containing 1 (LYPD1), transcript variant 1, mRNA [NM_144586]
A_23_P37983	MT1B	1.0491033	2.0692432	-0.58388615	0.4652171	up	Homo sapiens metallothionein 1B (MT1B), mRNA [NM_005947]
A_19_P00801221		1.1354666	2.196896	-0.6513475	0.48411906	up	lincRNA:chr3:129614085-129688060 forward strand
A_33_P3259878		1.0567201	2.0801969	-0.5253235	0.5313966	up
A_33_P3268304	LIMS2	1.1902343	2.281898	-0.7722708	0.4179635	up	Homo sapiens LIM and senescent cell antigen-like domains 2 (LIMS2), transcript variant 5, mRNA [NM_001161404]
A_33_P3398091	ZNF562	1.5377573	2.903428	-0.87275636	0.6650009	up	Homo sapiens zinc finger protein 562 (ZNF562), transcript variant 1, mRNA [NM_001130031]
A_24_P393740	FYB	1.2694324	2.4106672	-0.7233746	0.5460578	up	Homo sapiens FYN binding protein (FYB-120/130) (FYB), transcript variant 1, mRNA [NM_001465]
A_24_P453544		1.3989226	2.6370456	-0.61555636	0.7833662	up	Homo sapiens clone FLB5634 PRO1477 mRNA, complete cds. [AF130059]
A_23_P27197	KRTAP4-5	1.3535975	2.5554857	-0.6701716	0.6834259	up	Homo sapiens keratin associated protein 4-5 (KRTAP4-5), mRNA [NM_033188]
A_33_P3325131	CANX	1.0295119	2.0413334	-0.4400351	0.5894768	up	Homo sapiens calnexin (CANX), transcript variant 1, mRNA [NM_001746]
A_33_P3375910		1.1298399	2.1883445	-0.65705276	0.47278714	up	galactokinase 1 [Source:HGNC Symbol;Acc:4118] [ENST00000375188]
A_19_P00800405		1.3097979	2.479068	-0.5049026	0.8048953	up	lincRNA:chr2:127315462-127315728 forward strand
A_33_P3343350		1.2463993	2.3724856	-0.32266784	0.92373145	up	GB
A_33_P3328365		1.0480167	2.0676854	-0.4950968	0.55291986	up	RC6-HT0839-310700-011-H04 HT0839 Homo sapiens cDNA, mRNA sequence [BF355127]
A_33_P3424143	KIAA0317	1.3476789	2.5450234	-0.7649014	0.5827775	up	human full-length cDNA 5-PRIME end of clone CS0CAP004YO05 of Thymus of Homo sapiens (human). [BX248747]
A_23_P88278	RPGRIP1	1.3354375	2.52352	-0.5237274	0.8117101	up	Homo sapiens retinitis pigmentosa GTPase regulator interacting protein 1 (RPGRIP1), mRNA [NM_020366]
A_23_P339818	ARRDC4	1.0252247	2.0352764	-0.6003115	0.42491317	up	Homo sapiens arrestin domain containing 4 (ARRDC4), mRNA [NM_183376]
A_33_P3336262	C1orf222	1.2916496	2.4480782	-0.320032	0.9716176	up	Homo sapiens chromosome 1 open reading frame 222, mRNA (cDNA clone MGC:133181 IMAGE:40026076), complete cds. [BC114926]
A_33_P3381777	TREML1	1.93626	3.8271222	-0.7349801	1.2012799	up	Homo sapiens triggering receptor expressed on myeloid cells-like 1 (TREML1), mRNA [NM_178174]
A_19_P00331659		1.0068488	2.009517	-0.5652977	0.4415511	up	lincRNA:chr1:205670102-205682324 forward strand
A_33_P3630785	LOC286059	1.2323927	2.3495634	-0.6224859	0.6099068	up	Homo sapiens cDNA FLJ14233 fis, clone NT2RP4000049. [AK024295]
A_33_P3215113	LDOC1	2.0126214	4.0351477	-0.8939301	1.1186914	up	Homo sapiens leucine zipper, down-regulated in cancer 1 (LDOC1), mRNA [NM_012317]
A_23_P41847	GABRA6	1.0599935	2.084922	-0.6023524	0.45764112	up	Homo sapiens gamma-aminobutyric acid (GABA) A receptor, alpha 6 (GABRA6), mRNA [NM_000811]
A_19_P00323243		1.2897924	2.4449286	-0.9150168	0.37477565	up	lincRNA:chr12:125220972-125239172 forward strand
A_33_P3405571	LOC100129906	1.0383888	2.0539327	-0.6585604	0.37982845	up	PREDICTED: Homo sapiens hypothetical LOC100129906 (LOC100129906), mRNA [XM_001717336]
A_23_P203183	APOC3	1.1202288	2.1738143	-0.76924	0.35098875	up	Homo sapiens apolipoprotein C-III (APOC3), mRNA [NM_000040]
A_33_P3665346	PAX6	1.0929487	2.1330957	-0.73958695	0.35336173	up	Homo sapiens paired box 6 (PAX6), transcript variant 1, mRNA [NM_000280]
A_23_P5654	IL1F7	1.2290477	2.344122	-0.34823906	0.8808086	up	Homo sapiens interleukin 1 family, member 7 (zeta) (IL1F7), transcript variant 1, mRNA [NM_014439]
A_33_P3381235	hCG_2018279	1.160034	2.2346268	-0.87932944	0.2807045	up	Homo sapiens hypothetical protein LOC100127888 (LOC100127888), non-coding RNA [NR_024470]
A_33_P3227225	LOC100130141	1.1182827	2.1708841	-0.5494553	0.5688274	up	PREDICTED: Homo sapiens similar to Kruppel-like factor (LOC100130141), miscRNA [XR_037929]
A_33_P3241779	TUBB4Q	1.330209	2.514391	-0.7440666	0.5861424	up	Homo sapiens tubulin, beta polypeptide 4, member Q (TUBB4Q), mRNA [NM_020040]
A_19_P00811150		1.1439217	2.209809	-0.8338728	0.31004894	up	lincRNA:chr12:6274389-6295889 forward strand
A_23_P131060	CYP4F8	1.1017307	2.1461198	-0.49407148	0.6076592	up	Homo sapiens cytochrome P450, family 4, subfamily F, polypeptide 8 (CYP4F8), mRNA [NM_007253]
A_19_P00806916		1.255324	2.3872075	-0.64243853	0.6128855	up	lincRNA:chr5:95303844-95350319 reverse strand
A_33_P3235721	C11orf87	1.066123	2.093799	-0.3233862	0.7427368	up	Homo sapiens chromosome 11 open reading frame 87 (C11orf87), mRNA [NM_207645]
A_19_P00806525		1.2630467	2.4000206	-0.90889025	0.3541565	up	lincRNA:chr20:49262518-49308093 reverse strand
A_33_P3283030		1.1212445	2.1753454	-0.4869361	0.63430846	up	Putative keratin-associated protein 10-like ENSP00000375148 [Source:UniProtKB/Swiss-Prot;Acc:A8MX34] [ENST00000391353]
A_23_P252566	C8orf71	1.1927693	2.285911	-0.86078024	0.33198905	up	Homo sapiens chromosome 8 open reading frame 71 (C8orf71), non-coding RNA [NR_026772]
A_33_P3246553	GRIK3	1.1559693	2.22834	-0.56466854	0.5913007	up	Homo sapiens glutamate receptor, ionotropic, kainate 3 (GRIK3), mRNA [NM_000831]
A_23_P257129	PAEP	1.0719047	2.102207	-0.6167855	0.45511913	up	Homo sapiens progestagen-associated endometrial protein (PAEP), transcript variant 2, mRNA [NM_002571]
A_33_P3301752	FLJ21369	1.4215747	2.6787775	-0.85050726	0.57106745	up	Homo sapiens cDNA: FLJ21369 fis, clone COL03091. [AK025022]
A_23_P70007	HMMR	1.124341	2.1800194	-0.36658025	0.75776076	up	Homo sapiens hyaluronan-mediated motility receptor (RHAMM) (HMMR), transcript variant 2, mRNA [NM_012484]
A_33_P3588134	PANX2	1.0999172	2.1434238	-0.5899415	0.5099757	up	Homo sapiens pannexin 2 (PANX2), transcript variant 1, mRNA [NM_052839]
A_33_P3631022	LOC100270680	1.7054231	3.2612457	-0.83733356	0.86808956	up	Homo sapiens C-MYC proto-oncogene regulatory region. [AJ315134]
A_19_P00317146		1.2218958	2.3325303	-0.61518335	0.60671246	up	lincRNA:chr19:56791970-56826162 forward strand
A_33_P3306823	ZNF846	1.5150694	2.8581257	-0.9362469	0.5788225	up	Homo sapiens zinc finger protein 846 (ZNF846), mRNA [NM_001077624]
A_19_P00324783		1.0777513	2.1107435	-0.601539	0.47621226	up	lincRNA:chr20:56156369-56171644 forward strand
A_33_P3394868	LOC388588	1.0582376	2.082386	-0.2944944	0.76374316	up	Homo sapiens hypothetical protein LOC388588 (LOC388588), mRNA [NM_001163724]
A_33_P3366431	LCN1	1.2271343	2.3410153	-0.7301419	0.49699247	up	Homo sapiens lipocalin 1 (tear prealbumin) (LCN1), mRNA [NM_002297]
A_33_P3236656	SPACA4	1.2945404	2.4529884	-0.6498939	0.6446465	up	Homo sapiens sperm acrosome associated 4 (SPACA4), mRNA [NM_133498]
A_33_P3289917	PRR23C	1.2660546	2.4050295	-0.55165815	0.7143965	up	Homo sapiens proline rich 23C (PRR23C), mRNA [NM_001134657]
A_33_P3419551	OR5K1	1.2033246	2.302697	-0.69691336	0.5064112	up	Homo sapiens olfactory receptor, family 5, subfamily K, member 1 (OR5K1), mRNA [NM_001004736]
A_33_P3227842	EPB41	1.5821345	2.9941251	-0.9520515	0.63008296	up	Homo sapiens erythrocyte membrane protein band 4.1 (elliptocytosis 1, RH-linked) (EPB41), transcript variant 3, mRNA [NM_001166006]
A_24_P299210	TTC39A	1.0371888	2.0522249	-0.5858325	0.4513563	up	Homo sapiens mRNA for KIAA0452 protein, partial cds. [AB007921]
A_23_P163235	CKMT1A	1.1573548	2.230481	-0.56978	0.58757484	up	Homo sapiens creatine kinase, mitochondrial 1A (CKMT1A), nuclear gene encoding mitochondrial protein, mRNA [NM_001015001]
A_23_P156708	TNXB	2.209964	4.6266375	-1.0710945	1.1388695	up	Homo sapiens tenascin XB (TNXB), transcript variant XB-S, mRNA [NM_032470]
A_32_P43349	LOC400456	1.0888922	2.1271064	-0.44659364	0.6422986	up	Homo sapiens hypothetical gene supported by BC040875, mRNA (cDNA clone IMAGE:5721930). [BC040875]
A_33_P3215527	LOC100131414	1.8187249	3.5276926	-0.84982705	0.9688978	up	PREDICTED: Homo sapiens hypothetical LOC100131414 (LOC100131414), mRNA [XM_001714417]
A_33_P3381378	PAX1	1.2040205	2.303808	-0.85168576	0.35233474	up	Homo sapiens paired box 1 (PAX1), mRNA [NM_006192]
A_33_P3474538	ZNF90	1.8768746	3.6727853	-1.1210921	0.7557825	up	Homo sapiens zinc finger protein 90 (ZNF90), mRNA [NM_007138]
A_19_P00801983		1.3561456	2.5600033	-0.84753656	0.50860906	up	lincRNA:chr9:34741650-34747975 reverse strand
A_23_P23996	MAT1A	1.448383	2.72902	-0.9408232	0.5075598	up	Homo sapiens methionine adenosyltransferase I, alpha (MAT1A), mRNA [NM_000429]
A_19_P00803240		1.0842708	2.1203036	-0.7004751	0.38379574	up	lincRNA:chr5:65381069-65389696 forward strand
A_33_P3346331		1.9538748	3.8741367	-1.2347298	0.71914506	up	Putative uncharacterized protein ENSP00000384476 [Source:UniProtKB/TrEMBL;Acc:B5MCL6] [ENST00000403628]
A_33_P3210975		1.1460265	2.2130353	-0.5545579	0.5914686	up
A_33_P3314594	RAB37	1.1978775	2.2940192	-0.6431707	0.5547068	up	Homo sapiens RAB37, member RAS oncogene family (RAB37), transcript variant 3, mRNA [NM_175738]
A_19_P00809229		1.1637889	2.2404506	-0.6323304	0.5314585	up	lincRNA:chr2:3172193-3185593 forward strand
A_32_P133395		1.742157	3.3453496	-1.0849699	0.6571871	up	full-length cDNA clone CS0DI055YL20 of Placenta Cot 25-normalized of Homo sapiens (human). [CR618371]
A_33_P3378972	UNC5D	1.2303133	2.3461792	-0.72041225	0.50990105	up	Homo sapiens unc-5 homolog D (C. elegans) (UNC5D), mRNA [NM_080872]
A_19_P00322686		1.0018675	2.0025907	-0.5132712	0.48859632	up	lincRNA:chr7:26533637-26536770 forward strand
A_33_P3333992	LOC100132495	1.0977211	2.1401637	-0.5582055	0.5395156	up	Homo sapiens cDNA FLJ45506 fis, clone BRTHA2020695. [AK127414]
A_19_P00317910		1.6440724	3.1254685	-0.6965486	0.94752383	up	lincRNA:chr9:132094578-132101180 forward strand
A_19_P00315640		1.686564	3.2188916	-1.2256479	0.46091604	up	lincRNA:chr17:6764358-6767235 forward strand
A_23_P99397	ZDHHC20	1.0418122	2.0588121	-0.44162273	0.60018945	up	Homo sapiens zinc finger, DHHC-type containing 20 (ZDHHC20), mRNA [NM_153251]
A_33_P3410650	SPAG8	1.0860245	2.1228826	-0.6482365	0.437788	up	Homo sapiens sperm associated antigen 8 (SPAG8), transcript variant 1, mRNA [NM_001039592]
A_19_P00331871		1.6496722	3.1376233	-0.498672	1.1510001	up	lincRNA:chr3:13807699-13818124 forward strand
A_33_P3217629	LOC100132336	1.0078598	2.0109258	-0.5882839	0.41957593	up	PREDICTED: Homo sapiens similar to GDNF family receptor alpha 2 (LOC100132336), mRNA [XM_001714378]
A_33_P3268161		1.3649962	2.5757565	-0.80317676	0.56181943	up
A_33_P3390170		2.0156155	4.0435305	-1.3769999	0.6386155	up	Homo sapiens cDNA clone IMAGE:40122421. [BC131768]
A_33_P3301075	IGHG1	1.2069305	2.3084598	-0.68865573	0.5182748	up	Homo sapiens cDNA FLJ46441 fis, clone THYMU3016518, highly similar to Ig gamma-1 chain C region. [AK128301]
A_32_P205053	UBXN10	1.7940985	3.467987	-1.0379012	0.75619733	up	UBX domain protein 10 [Source:HGNC Symbol;Acc:26354] [ENST00000375099]
A_33_P3357853	LOC153328	1.5587249	2.9459336	-1.004714	0.55401087	up	Homo sapiens cDNA FLJ44862 fis, clone BRALZ2010842. [AK126812]
A_33_P3358606	FSIP2	1.1596196	2.2339852	-0.48341918	0.6762004	up	Homo sapiens cDNA FLJ44101 fis, clone TESTI4043947. [AK126089]
A_23_P66543	PIK3R5	1.0629385	2.0891824	-0.56276655	0.5001719	up	Homo sapiens phosphoinositide-3-kinase, regulatory subunit 5 (PIK3R5), transcript variant 2, mRNA [NM_014308]
A_19_P00323829		1.0925335	2.1324818	-0.6023685	0.490165	up	lincRNA:chrX:108869219-108879094 forward strand
A_33_P3302191	CTNNA3	1.6280398	3.0909276	-0.94445586	0.683584	up	Homo sapiens catenin (cadherin-associated protein), alpha 3 (CTNNA3), transcript variant 1, mRNA [NM_013266]
A_33_P3402968	GAB4	1.089328	2.1277492	-0.5559983	0.5333297	up	Homo sapiens GRB2-associated binding protein family, member 4 (GAB4), mRNA [NM_001037814]
A_33_P3223106	hCG_1786132	1.9962171	3.9895253	-1.1064103	0.88980687	up	Homo sapiens cDNA FLJ60262 complete cds, weakly similar to Zinc finger protein 81. [AK295403]
A_33_P3322150	LOC100131512	1.0585667	2.0828612	-0.40871835	0.64984834	up	AGENCOURT_10399597 NIH_MGC_82 Homo sapiens cDNA clone IMAGE:6614277 5', mRNA sequence [BU567630]
A_33_P3736235	LOC401400	1.5721586	2.9734929	-0.82450676	0.7476518	up	601903096F1 NIH_MGC_19 Homo sapiens cDNA clone IMAGE:4135918 5', mRNA sequence [BF316573]
A_33_P3212500	LOC100129060	1.4120559	2.6611612	-0.96816695	0.4438889	up	Homo sapiens cDNA FLJ46043 fis, clone SPLEN2042051. [AK127934]
A_19_P00806586		1.7654891	3.3998923	-1.285099	0.48039007	up	lincRNA:chr8:95917724-95933974 forward strand
A_32_P405759	COL22A1	1.9891591	3.9700553	-1.0072186	0.9819405	up	Homo sapiens collagen, type XXII, alpha 1 (COL22A1), mRNA [NM_152888]
A_33_P3407636	YWHAE	1.0083326	2.0115848	-0.57412326	0.43420935	up	Homo sapiens cDNA FLJ53559 complete cds. [AK296555]
A_33_P3293519	PAR4	1.0265858	2.0371974	-0.31186557	0.71472025	up	Homo sapiens Prader-Willi/Angelman region gene 4 (PAR4), non-coding RNA [NR_022010]
A_19_P00802961		1.5469916	2.9220717	-0.79926157	0.74773	up	lincRNA:chr5:30989318-31153118 reverse strand
A_23_P58729	SLC34A1	1.3008784	2.4637885	-0.62227774	0.67860067	up	Homo sapiens solute carrier family 34 (sodium phosphate), member 1 (SLC34A1), transcript variant 1, mRNA [NM_003052]
A_19_P00811992		1.8908278	3.7084794	-0.76582503	1.1250027	up	lincRNA:chr17:43054749-43061249 reverse strand
A_33_P3255056		1.4338176	2.7016065	-0.86730456	0.56651306	up
A_33_P3372389	NPHP4	1.1323396	2.1921394	-0.50156295	0.63077664	up	Homo sapiens nephronophthisis 4 (NPHP4), mRNA [NM_015102]
A_33_P3336053	ANKK1	1.4019496	2.6425846	-0.74551344	0.6564362	up	Homo sapiens ankyrin repeat and kinase domain containing 1 (ANKK1), mRNA [NM_178510]
A_19_P00319845		1.0946763	2.1356516	-0.505767	0.58890927	up	lincRNA:chr20:37049265-37063981 forward strand
A_33_P3277913		1.0852332	2.1217184	-0.4777726	0.6074606	up	microtubule-associated protein 2 [Source:HGNC Symbol;Acc:6839] [ENST00000392193]
A_19_P00326191		1.6824063	3.2096286	-1.2665406	0.41586566	up	lincRNA:chr14:100197322-100227747 reverse strand
A_33_P3270514	NBLA00301	1.0209798	2.0292966	-0.71025884	0.31072092	up	Homo sapiens Nbla00301 (NBLA00301), non-coding RNA [NR_003679]
A_33_P3618960	P2RX6	1.1594962	2.233794	-0.6022998	0.5571964	up	Homo sapiens purinergic receptor P2X, ligand-gated ion channel, 6 (P2RX6), transcript variant 1, mRNA [NM_005446]
A_19_P00322705		1.9445381	3.8491452	-0.8448595	1.0996786	up	lincRNA:chr22:27063154-27064509 forward strand
A_33_P3239317	hCG_1820661	1.0419381	2.0589917	-0.51099336	0.5309447	up	Homo sapiens hypothetical LOC400752 (LOC400752), non-coding RNA [NR_024270]
A_33_P3499046		1.6891754	3.2247233	-1.215024	0.47415137	up	Homo sapiens unknown mRNA. [AF130850]
A_23_P17456	SIRPB1	1.642185	3.121382	-1.0057905	0.6363945	up	Homo sapiens signal-regulatory protein beta 1 (SIRPB1), transcript variant 1, mRNA [NM_006065]
A_24_P54390	RASGRP3	1.212476	2.3173501	-0.86165357	0.35082245	up	Homo sapiens RAS guanyl releasing protein 3 (calcium and DAG-regulated) (RASGRP3), transcript variant 2, mRNA [NM_170672]
A_19_P00322431		1.5461159	2.9202986	-0.7505671	0.7955488	up	lincRNA:chr4:15683528-15688764 reverse strand
A_32_P539109	BPIL3	1.7603401	3.3877797	-0.81920373	0.94113636	up	Homo sapiens bactericidal/permeability-increasing protein-like 3 (BPIL3), mRNA [NM_174897]
A_33_P3366321		1.7146995	3.2822828	-0.98569727	0.72900224	up
A_33_P3418662	HSD17B3	1.3909006	2.6224234	-0.898211	0.4926896	up	Homo sapiens hydroxysteroid (17-beta) dehydrogenase 3 (HSD17B3), mRNA [NM_000197]
A_33_P3391285	OR9K2	1.4465804	2.7256124	-0.5262377	0.9203427	up	Homo sapiens olfactory receptor, family 9, subfamily K, member 2 (OR9K2), mRNA [NM_001005243]
A_33_P3271038	LOC646396	2.1439245	4.4196267	-1.4419005	0.702024	up	PREDICTED: Homo sapiens similar to hCG2042704 (LOC646396), mRNA [XM_001726976]
A_33_P3373654		1.5044519	2.8371685	-0.4328742	1.0715777	up	LOC729862 protein [Source:UniProtKB/TrEMBL;Acc:Q0VAF8] [ENST00000412374]
A_24_P219378	CASKIN1	1.0232534	2.0324974	-0.43115664	0.5920968	up	Homo sapiens CASK interacting protein 1 (CASKIN1), mRNA [NM_020764]
A_33_P3414944		1.36373	2.5734968	-0.66684806	0.6968819	up
A_33_P3555368	FLJ26086	1.6353178	3.1065598	-1.1342025	0.5011153	up	Homo sapiens cDNA FLJ26086 fis, clone RCT05358. [AK129597]
A_33_P3319176	HTR2C	1.4638541	2.7584429	-0.8428403	0.62101376	up	Homo sapiens 5-hydroxytryptamine (serotonin) receptor 2C (HTR2C), mRNA [NM_000868]
A_24_P83455	C1orf126	1.2546359	2.3860693	-0.60819066	0.6464453	up	Homo sapiens chromosome 1 open reading frame 126 (C1orf126), non-coding RNA [NR_027136]
A_33_P3343715	EMX1	1.1313579	2.1906483	-0.6949339	0.43642402	up	full-length cDNA clone CS0DF033YF14 of Fetal brain of Homo sapiens (human). [CR592760]
A_24_P186114	TTTY21	1.1697894	2.2497885	-0.7217134	0.448076	up	Homo sapiens testis-specific transcript, Y-linked 21 (non-protein coding) (TTTY21), non-coding RNA [NR_001535]
A_33_P3221578	FLJ45872	1.8237901	3.5400999	-0.84763956	0.9761505	up	Homo sapiens cDNA FLJ45872 fis, clone OCBBF3005843. [AK127771]
A_33_P3306659	LOC728254	1.2276006	2.3417718	-0.7059982	0.5216024	up	Homo sapiens mRNA, clone: sF2, from chromosome 5q21-q22. [AB002446]
A_24_P497318	LOC100129973	1.4327862	2.6996758	-0.9562161	0.47657013	up	Homo sapiens clone 23963 mRNA sequence. [AF007131]
A_19_P00812870		1.3275902	2.509831	-0.81848025	0.50911	up	lincRNA:chrX:112812366-113316610 forward strand
A_33_P3266484	OR13F1	1.0851481	2.1215932	-0.5887847	0.4963634	up	Homo sapiens olfactory receptor, family 13, subfamily F, member 1 (OR13F1), mRNA [NM_001004485]
A_24_P310224	ZNF347	1.9321474	3.8162282	-1.0662085	0.8659389	up	Homo sapiens zinc finger protein 347 (ZNF347), transcript variant 3, mRNA [NM_032584]
A_33_P3338220	SH2D7	1.5702865	2.969637	-0.8099358	0.7603507	up	Homo sapiens SH2 domain containing 7 (SH2D7), mRNA [NM_001101404]
A_33_P3309130	GDPD4	1.6847285	3.214799	-0.8776268	0.8071017	up	Homo sapiens glycerophosphodiester phosphodiesterase domain containing 4 (GDPD4), mRNA [NM_182833]
A_19_P00802272		1.1168673	2.1687553	-0.62709177	0.48977554	up	lincRNA:chr10:126433310-126440844 forward strand
A_33_P3333480	WBSCR26	1.0653195	2.0926332	-0.61121523	0.4541043	up	Homo sapiens Williams Beuren syndrome chromosome region 26 (non-protein coding) (WBSCR26), non-coding RNA [NR_026690]
A_24_P340954	C3orf16	1.5546821	2.93769	-0.5766319	0.97805023	up	Homo sapiens chromosome 3 open reading frame 16 (C3orf16), mRNA [NM_001144960]
A_33_P3411204	GCNT2	1.2634025	2.4006124	-0.69461274	0.5687897	up	Homo sapiens glucosaminyl (N-acetyl) transferase 2, I-branching enzyme (I blood group) (GCNT2), transcript variant 2, mRNA [NM_001491]
A_33_P3220020	LOC440518	1.9609548	3.8931954	-1.3063861	0.6545687	up	Homo sapiens mRNA; cDNA DKFZp686O1425 (from clone DKFZp686O1425). [CR936832]
A_23_P62227	CXorf21	2.0023923	4.0066385	-1.0621332	0.9402592	up	Homo sapiens chromosome X open reading frame 21 (CXorf21), mRNA [NM_025159]
A_33_P3297930	COL8A2	1.116297	2.1678982	-0.51025796	0.60603905	up	Homo sapiens collagen, type VIII, alpha 2 (COL8A2), mRNA [NM_005202]
A_33_P3215298	ANKRD62	1.4080021	2.6536942	-0.9196925	0.48830962	up	Homo sapiens mRNA; cDNA DKFZp779B1634 (from clone DKFZp779B1634). [BX649021]
A_19_P00319154		1.3545471	2.5571682	-0.7263057	0.6282414	up	lincRNA:chrX:115944898-115951828 reverse strand
A_19_P00316840		1.9195961	3.7831712	-1.0865964	0.8329997	up	lincRNA:chr8:133091962-133108035 reverse strand
A_19_P00327634		1.013792	2.0192115	-0.41643977	0.59735227	up	lincRNA:chr17:7775950-7787300 forward strand
A_24_P911464	PMS1	1.2243117	2.3364396	-0.57307696	0.65123475	up	Homo sapiens PMS1 postmeiotic segregation increased 1 (S. cerevisiae), mRNA (cDNA clone IMAGE:4097623), containing frame-shift errors. [BC008410]
A_19_P00322829		1.1470386	2.2145884	-0.63934803	0.50769055	up	lincRNA:chrX:53707005-53710958 reverse strand
A_23_P140384	CTSG	1.2422595	2.3656874	-0.33537662	0.9068829	up	Homo sapiens cathepsin G (CTSG), mRNA [NM_001911]
A_19_P00315519		1.4670278	2.7645175	-1.0690761	0.39795172	up	lincRNA:chr5:87008951-87440303 reverse strand
A_19_P00316663		1.0168071	2.0234358	-0.5050541	0.51175296	up	lincRNA:chr9:132255788-132266207 reverse strand
A_23_P503127	SEPT3	1.5939616	3.0187716	-0.72602856	0.86793303	up	Homo sapiens septin 3 (SEPT3), transcript variant A, mRNA [NM_145733]
A_33_P3327522		1.2071486	2.3088086	-0.53507113	0.6720774	up	Synthetic construct Homo sapiens gateway clone IMAGE:100018397 3' read OGFR mRNA. [CU680799]
A_24_P104407	SYNM	1.214443	2.3205116	-0.4451697	0.7692733	up	Homo sapiens synemin, intermediate filament protein (SYNM), transcript variant A, mRNA [NM_145728]
A_24_P926684		1.6217021	3.077379	-1.1204934	0.50120866	up	BC066917 ubiquitin-conjugating enzyme E2D 3, isoform 1 {Homo sapiens} (exp=-1; wgp=0; cg=0), partial (45%) [THC2515527]
A_33_P3213082		1.0899276	2.1286335	-0.40685034	0.6830772	up	Homo sapiens cDNA FLJ14031 fis, clone HEMBA1004335. [AK024093]
A_33_P3246438	LOC283922	1.8974047	3.725424	-1.0931911	0.8042135	up	Homo sapiens pyruvate dehydrogenase phosphatase regulatory subunit pseudogene (LOC283922), non-coding RNA [NR_026950]
A_23_P68807		1.2770687	2.4234607	-0.64858186	0.6284869	up	Homo sapiens hypothetical protein FLJ23185, mRNA (cDNA clone IMAGE:4994346), with apparent retained intron. [BC021857]
A_33_P3720733	FLJ46320	1.3480437	2.545667	-0.97438633	0.37365735	up	Homo sapiens cDNA FLJ46320 fis, clone TESTI4042846. [AK128193]
A_33_P3376518		1.6547766	3.1487443	-0.7378601	0.9169165	up
A_19_P00315693		1.4845091	2.7982194	-0.6466899	0.8378192	up	lincRNA:chr22:31371555-31372184 forward strand
A_19_P00812521		1.305702	2.4720397	-0.51398826	0.7917137	up	lincRNA:chrX:53685100-53711400 reverse strand
A_19_P00324648		1.422368	2.680251	-0.5430366	0.87933147	up	lincRNA:chr3:158451481-158469681 reverse strand
A_24_P194748	ZNF275	1.115367	2.1665013	-0.64603186	0.4693352	up	Homo sapiens zinc finger protein 275 (ZNF275), mRNA [NM_001080485]
A_33_P3411744	EGOT	1.564753	2.9582686	-0.6748427	0.88991034	up	Homo sapiens eosinophil granule ontogeny transcript (non-protein coding) (EGOT), non-coding RNA [NR_004428]
A_33_P3283709		1.3624274	2.5711741	-0.71460116	0.6478262	up	zinc finger protein 861 (pseudogene) [Source:HGNC Symbol;Acc:34514] [ENST00000292633]
A_19_P00316567		1.8647517	3.6420524	-1.0140327	0.850719	up	lincRNA:chr6:22146851-22174291 forward strand
A_32_P46594	LOC145837	1.2057599	2.3065872	-0.7339463	0.47181356	up	Homo sapiens hypothetical LOC145837 (LOC145837), non-coding RNA [NR_026979]
A_33_P3365978	ST7OT2	1.8552384	3.6181154	-0.9521061	0.9031323	up	Homo sapiens ST7 overlapping transcript 2 (non-protein coding) (ST7OT2), antisense RNA [NR_002331]
A_19_P00803710		1.4112372	2.6596515	-0.90091443	0.5103228	up	lincRNA:chr3:150082860-150109210 reverse strand
A_33_P3315915		1.2174395	2.3253365	-0.62877357	0.58866596	up
A_33_P3422124	IL22RA2	1.8015287	3.485894	-0.6898705	1.1116582	up	Homo sapiens interleukin 22 receptor, alpha 2 (IL22RA2), transcript variant 3, mRNA [NM_181310]
A_19_P00809781		1.0070195	2.009755	-0.6586435	0.34837604	up	lincRNA:chr6:64239166-64256216 forward strand
A_32_P42197	HNRNPA1	1.2666812	2.4060743	-0.7358074	0.5308738	up	Homo sapiens heterogeneous nuclear ribonucleoprotein A1 (HNRNPA1), transcript variant 2, mRNA [NM_031157]
A_23_P379054	CLDN19	1.6261369	3.0868533	-0.9513248	0.6748121	up	Homo sapiens claudin 19 (CLDN19), transcript variant 1, mRNA [NM_148960]
A_33_P3352253	MTUS1	1.0056207	2.0078073	-0.66595745	0.33966327	up	Homo sapiens microtubule associated tumor suppressor 1 (MTUS1), transcript variant 2, mRNA [NM_001001925]
A_33_P3214520	ZNF883	1.6311202	3.0975342	-1.0240753	0.60704494	up	Homo sapiens zinc finger protein 883 (ZNF883), mRNA [NM_001101338]
A_33_P3671647	LOC441025	1.3365415	2.525452	-0.57741654	0.759125	up	Homo sapiens cDNA clone IMAGE:5164155. [BC039667]
A_19_P00317810		1.1204039	2.1740782	-0.5717696	0.5486343	up	lincRNA:chr15:77861311-77865078 forward strand
A_19_P00331971		1.5070812	2.842344	-0.96062505	0.5464561	up	lincRNA:chrX:133675909-133682959 reverse strand
A_33_P3365082	OR2G6	2.8098772	7.0122485	-1.3175721	1.492305	up	Homo sapiens olfactory receptor, family 2, subfamily G, member 6 (OR2G6), mRNA [NM_001013355]
A_19_P00800214		1.1610602	2.236217	-0.69611204	0.46494818	up	lincRNA:chr14:71148522-71171347 reverse strand
A_23_P375419	TTC16	1.3100889	2.4795682	-0.45591855	0.8541703	up	Homo sapiens tetratricopeptide repeat domain 16 (TTC16), mRNA [NM_144965]
A_33_P3214690	NLGN1	1.0469116	2.0661023	-0.59415555	0.45275605	up	Homo sapiens neuroligin 1 (NLGN1), mRNA [NM_014932]
A_33_P3377729		1.8619336	3.6349452	-1.5692946	0.29263902	up	zr93d04.r1 NCI_CGAP_GCB1 Homo sapiens cDNA clone IMAGE:683239 5' similar to contains THR.b3 THR repetitive element ;, mRNA sequence [AA213559]
A_33_P3252954		1.0210028	2.029329	-0.5616994	0.45930338	up	naked cuticle homolog 2 (Drosophila) [Source:HGNC Symbol;Acc:17046] [ENST00000382730]
A_23_P422911	HS6ST3	1.8158782	3.5207386	-0.8865826	0.92929554	up	Homo sapiens heparan sulfate 6-O-sulfotransferase 3 (HS6ST3), mRNA [NM_153456]
A_33_P3276904		1.0042777	2.005939	-0.6556258	0.3486519	up	T cell receptor gamma variable 1 (non-functional) [Source:HGNC Symbol;Acc:12284] [ENST00000390348]
A_33_P3232516	KIF18B	1.1611185	2.2363074	-0.6560941	0.50502443	up	Homo sapiens kinesin family member 18B (KIF18B), mRNA [NM_001080443]
A_33_P3393360	LOC100130927	1.5923781	3.01546	-0.7263347	0.86604345	up	Homo sapiens cDNA FLJ42793 fis, clone BRAWH3007726. [AK124783]
A_33_P3260451	USP17L2	1.0950018	2.1361334	-0.52851164	0.5664902	up	Homo sapiens ubiquitin specific peptidase 17-like 2 (USP17L2), mRNA [NM_201402]
A_33_P3381361		1.7471489	3.356945	-1.1800734	0.5670755	up	spastic paraplegia 7 (pure and complicated autosomal recessive) [Source:HGNC Symbol;Acc:11237] [ENST00000312632]
A_23_P500433	CARD9	1.6806271	3.2056727	-0.6773168	1.0033103	up	Homo sapiens caspase recruitment domain family, member 9 (CARD9), transcript variant 1, mRNA [NM_052813]
A_24_P399230	WFIKKN2	1.3975399	2.6345196	-0.38356555	1.0139743	up	Homo sapiens WAP, follistatin/kazal, immunoglobulin, kunitz and netrin domain containing 2 (WFIKKN2), mRNA [NM_175575]
A_19_P00805790		1.4034926	2.6454122	-0.8268726	0.57662	up	lincRNA:chr2:177494316-177502754 forward strand
A_33_P3370019		1.7505885	3.364958	-0.9087157	0.8418728	up	Homo sapiens cDNA FLJ33055 fis, clone TRACH1000125, highly similar to Ig delta chain. [AK057617]
A_33_P3226109	LCE4A	1.5954126	3.0218093	-0.9593469	0.6360657	up	Homo sapiens late cornified envelope 4A (LCE4A), mRNA [NM_178356]
A_33_P3389237	UGT2A2	1.4792384	2.7880151	-0.8639307	0.6153077	up	Homo sapiens UDP glucuronosyltransferase 2 family, polypeptide A2 (UGT2A2), mRNA [NM_001105677]
A_33_P3399064	RN5-8S1	3.6006732	12.1313925	-1.6669018	1.9337714	up	Homo sapiens RNA, 5.8S ribosomal 1 (RN5-8S1), ribosomal RNA [NR_003285]
A_33_P3277308	SYT6	2.929619	7.619092	-1.8253171	1.1043019	up	Homo sapiens synaptotagmin VI (SYT6), mRNA [NM_205848]
A_33_P3388983		1.5652918	2.9593735	-0.8965622	0.66872954	up	Uncharacterized protein C5orf56 [Source:UniProtKB/Swiss-Prot;Acc:Q8N8D9] [ENST00000378947]
A_33_P3346635	LOC100132244	1.2612767	2.3970778	-0.5336983	0.7275784	up	Homo sapiens cDNA FLJ43291 fis, clone MESAN2015515. [AK125281]
A_33_P3213512	LOC100131988	1.1184274	2.1711018	-0.5053185	0.6131089	up	PREDICTED: Homo sapiens hypothetical LOC100131988 (LOC100131988), mRNA [XM_001714899]
A_19_P00800360		1.3245802	2.5046	-0.6529112	0.671669	up	lincRNA:chr5:147750932-147760207 forward strand
A_19_P00321080		1.2293595	2.3446288	-0.68686926	0.54249024	up	lincRNA:chr18:37270457-37331950 reverse strand
A_24_P25550	ADH6	1.0145084	2.0202143	-0.37187624	0.6426321	up	Homo sapiens alcohol dehydrogenase 6 (class V) (ADH6), transcript variant 1, mRNA [NM_001102470]
A_33_P3424187	ARID3C	1.0075346	2.0104725	-0.47778094	0.5297537	up	Homo sapiens AT rich interactive domain 3C (BRIGHT-like) (ARID3C), mRNA [NM_001017363]
A_23_P21063	SCN5A	1.0659399	2.0935333	-0.80035484	0.26558506	up	Homo sapiens sodium channel, voltage-gated, type V, alpha subunit (SCN5A), transcript variant 1, mRNA [NM_198056]
A_23_P904	BEND5	1.543825	2.9156651	-0.87197435	0.6718507	up	Homo sapiens BEN domain containing 5 (BEND5), mRNA [NM_024603]
A_33_P3329793	AFG3L1	1.4003203	2.6396017	-0.5452467	0.8550736	up	Homo sapiens AFG3 ATPase family gene 3-like 1 (S. cerevisiae) (AFG3L1), transcript variant 3, non-coding RNA [NR_003228]
A_23_P124905	NPTX1	1.0230297	2.0321822	-0.54834354	0.47468615	up	Homo sapiens neuronal pentraxin I (NPTX1), mRNA [NM_002522]
A_19_P00812135		1.8193136	3.5291326	-0.72963464	1.089679	up	lincRNA:chr1:852362-859037 reverse strand
A_33_P3210363	LOC100128191	1.4506227	2.73326	-0.9721621	0.47846055	up	Homo sapiens hypothetical protein LOC100128191 (LOC100128191), non-coding RNA [NR_027157]
A_23_P410115	ENTHD1	1.0646515	2.0916646	-0.5593791	0.5052724	up	Homo sapiens ENTH domain containing 1 (ENTHD1), mRNA [NM_152512]
A_19_P00809574		1.3148735	2.4878051	-0.8986709	0.41620255	up	lincRNA:chr8:104455674-104461874 forward strand
A_19_P00322693		1.0257382	2.036001	-0.6226692	0.40306902	up	lincRNA:chr11:27634273-27635360 reverse strand
A_33_P3439713	LOC283713	1.66017	3.1605375	-0.8958343	0.76433563	up	Homo sapiens cDNA FLJ37663 fis, clone BRHIP2011120. [AK094982]
A_19_P00322301		1.2920113	2.4486918	-0.7181642	0.57384706	up	lincRNA:chr6:127170329-127202061 forward strand
A_19_P00812956		1.9130356	3.766007	-0.77890563	1.13413	up	lincRNA:chr17:46707776-46713772 forward strand
A_33_P3242609	FLJ46321	1.6759194	3.1952293	-1.073727	0.6021924	up	Homo sapiens FAM75-like protein FLJ46321 (FLJ46321), mRNA [NM_001001670]
A_33_P3401980	SPRED3	1.3706386	2.58585	-0.93650365	0.43413496	up	Homo sapiens sprouty-related, EVH1 domain containing 3 (SPRED3), transcript variant 2, mRNA [NM_001039616]
A_33_P3331853	PDE1C	1.073856	2.1050522	-0.48158312	0.5922729	up	Homo sapiens phosphodiesterase 1C, calmodulin-dependent 70kDa (PDE1C), mRNA [NM_005020]
A_19_P00319662		1.2502372	2.3788054	-0.6179054	0.63233185	up	lincRNA:chr7:106418128-106421443 reverse strand
A_33_P3226060	LOC100131199	1.3586519	2.5644543	-0.86660314	0.49204874	up	Putative uncharacterized protein ENSP00000406534 Fragment [Source:UniProtKB/TrEMBL;Acc:C9J0K8] [ENST00000437284]
A_33_P3406405		1.542273	2.9125302	-0.58930635	0.9529667	up
A_33_P3293266	TMEM175	1.0781431	2.111317	-0.47237563	0.6057675	up	Homo sapiens transmembrane protein 175 (TMEM175), mRNA [NM_032326]
A_19_P00806935		1.7839785	3.4437454	-0.84585464	0.9381238	up	lincRNA:chr7:93587664-93605164 forward strand
A_23_P80662	SOX14	1.1944699	2.2886074	-0.8232101	0.3712598	up	Homo sapiens SRY (sex determining region Y)-box 14 (SOX14), mRNA [NM_004189]
A_19_P00806769		1.4714354	2.7729766	-0.58779585	0.8836396	up	lincRNA:chr2:58800921-59349346 forward strand
A_19_P00329925		1.3101681	2.4797044	-0.575081	0.73508716	up	lincRNA:chr4:9804677-9819152 forward strand
A_23_P407654	C7orf51	2.398956	5.274214	-1.3199457	1.0790104	up	Homo sapiens chromosome 7 open reading frame 51 (C7orf51), mRNA [NM_173564]
A_33_P3236412		1.5728812	2.9749825	-0.6780224	0.89485884	up	Q8IZM7_HUMAN (Q8IZM7) Melanoma-associated antigen (Fragment), partial (24%) [THC2519512]
A_19_P00322663		1.6437548	3.1247804	-0.7814938	0.86226106	up	lincRNA:chr4:11724123-11775447 forward strand
A_23_P323761	TRAF3IP3	1.1463822	2.213581	-0.7032789	0.4431033	up	Homo sapiens TRAF3 interacting protein 3 (TRAF3IP3), mRNA [NM_025228]
A_24_P934126	UNQ5840	1.6316707	3.0987165	-1.020399	0.61127174	up	Homo sapiens clone DNA139632 VGSA5840 (UNQ5840) mRNA, complete cds. [AY358772]
A_33_P3363938	NAP1L4	1.4201112	2.6760614	-0.49940264	0.92070854	up	Homo sapiens cDNA, FLJ79447 complete cds, highly similar to Nucleosome assembly protein 1-like 4. [AK316548]
A_19_P00801542		1.202363	2.3011627	-0.37048316	0.83187985	up	lincRNA:chr10:134136360-134144210 reverse strand
A_19_P00808883		1.3885046	2.6180718	-0.9138714	0.47463322	up	lincRNA:chr19:53702413-53709013 forward strand
A_23_P951	CFHR2	1.7029518	3.2556639	-1.4264193	0.27653253	up	Homo sapiens complement factor H-related 2 (CFHR2), mRNA [NM_005666]
A_23_P259955	GDF5	1.3737578	2.5914469	-0.79753804	0.5762198	up	Homo sapiens growth differentiation factor 5 (GDF5), mRNA [NM_000557]
A_33_P3302325		1.3559308	2.559622	-0.6983805	0.65755033	up	CR737729 Soares_NFL_T_GBC_S1 Homo sapiens cDNA clone IMAGp971D0264 ; IMAGE:1578179 5', mRNA sequence [CR737729]
A_24_P186539	CD209	1.1895219	2.2807715	-0.521896	0.6676259	up	Homo sapiens CD209 molecule (CD209), transcript variant 1, mRNA [NM_021155]
A_33_P3298267		1.1582257	2.2318277	-0.53723	0.62099564	up
A_19_P00800270		1.0683553	2.0970414	-0.65556335	0.41279197	up	lincRNA:chr2:152627254-152653279 reverse strand
A_24_P326739	GLS2	1.0505207	2.0712771	-0.5043416	0.54617906	up	Homo sapiens glutaminase 2 (liver, mitochondrial) (GLS2), nuclear gene encoding mitochondrial protein, mRNA [NM_013267]
A_33_P3273684	NRXN1	1.0241969	2.0338268	-0.5580225	0.46617436	up	Homo sapiens neurexin 1 (NRXN1), transcript variant alpha2, mRNA [NM_001135659]
A_23_P364567	CLRN1	1.0125513	2.0174756	-0.28336644	0.72918487	up	Homo sapiens clarin 1 (CLRN1), transcript variant 4, mRNA [NM_052995]
A_19_P00332403		2.0776052	4.22106	-1.1881033	0.8895018	up	lincRNA:chr5:133837051-133848051 forward strand
A_33_P3325700	DIO2	2.195562	4.5806804	-1.0550618	1.1405001	up	Homo sapiens mRNA for type II iodothyronine deiodinase, complete cds. [AB041844]
A_33_P3556532	DNAH17	1.9061494	3.7480738	-0.7708863	1.1352631	up	full-length cDNA clone CS0DJ002YI14 of T cells (Jurkat cell line) Cot 10-normalized of Homo sapiens (human). [CR620279]
A_23_P35977	PDZD3	1.6169128	3.06718	-0.74746704	0.8694458	up	Homo sapiens PDZ domain containing 3 (PDZD3), transcript variant 2, mRNA [NM_024791]
A_33_P3265866		1.7939107	3.4675357	-1.1413404	0.65257037	up
A_23_P357983	STOML3	1.5968373	3.0247948	-1.0041782	0.5926591	up	Homo sapiens stomatin (EPB72)-like 3 (STOML3), transcript variant 1, mRNA [NM_145286]
A_33_P3274935	C17orf28	1.524426	2.8767223	-0.56490123	0.95952475	up	Homo sapiens chromosome 17 open reading frame 28 (C17orf28), mRNA [NM_030630]
A_19_P00321791		1.3783398	2.5996902	-0.6995524	0.67878735	up	lincRNA:chr16:11497164-11497539 forward strand
A_33_P3221458	ZNF204P	1.723116	3.3014872	-0.58427155	1.1388445	up	Homo sapiens zinc finger protein 204 (pseudogene) (ZNF204P), non-coding RNA [NR_002722]
A_33_P3320112		1.2815325	2.4309707	-0.42864704	0.8528855	up	Q9BXM8_HUMAN (Q9BXM8) Colon cancer-associated antigen AgSK1-2HT-ECS, complete [THC2471881]
A_19_P00807884		1.0683205	2.0969908	-0.4951954	0.5731251	up	lincRNA:chr14:58744247-58760847 forward strand
A_32_P40375		2.1219964	4.3529587	-1.1299808	0.9920155	up	Q6PJD4_HUMAN (Q6PJD4) LOC389906 protein (Fragment), partial (10%) [THC2518594]
A_19_P00322662		1.9068618	3.7499251	-1.0121156	0.8947462	up	lincRNA:chr15:69384304-69387208 forward strand
A_23_P361940	CD84	1.8382351	3.5757234	-0.99455106	0.8436841	up	Homo sapiens CD84 molecule (CD84), mRNA [NM_003874]
A_23_P148422	PCYT1B	1.6743314	3.191714	-0.86252594	0.8118055	up	Homo sapiens phosphate cytidylyltransferase 1, choline, beta (PCYT1B), transcript variant 1, mRNA [NM_004845]
A_33_P3224946	FLJ46010	1.0075396	2.0104795	-0.45684004	0.5506996	up	Homo sapiens cDNA FLJ46010 fis, clone SPLEN2001227. [AK127903]
A_33_P3403708		1.2039679	2.303724	-0.69896567	0.50500226	up
A_23_P146274	STMN2	1.280668	2.4295144	-0.68735087	0.59331715	up	Homo sapiens stathmin-like 2 (STMN2), mRNA [NM_007029]
A_33_P3233499	C6orf123	1.8409077	3.5823534	-1.3284962	0.5124115	up	Homo sapiens chromosome 6 open reading frame 123 (C6orf123), non-coding RNA [NR_026773]
A_19_P00317309		2.0161614	4.045061	-1.5437489	0.4724126	up	lincRNA:chr18:5241606-5243935 reverse strand
A_23_P93217	SLC22A7	1.4453057	2.7232053	-0.848892	0.59641373	up	Homo sapiens solute carrier family 22 (organic anion transporter), member 7 (SLC22A7), transcript variant 2, mRNA [NM_153320]
A_19_P00812246		1.0877628	2.125442	-0.5817752	0.50598764	up	lincRNA:chr6:75996030-76001430 reverse strand
A_33_P3218504	LOC100131850	1.6710759	3.18452	-0.91527677	0.7557992	up	PREDICTED: Homo sapiens hypothetical LOC100131850 (LOC100131850), mRNA [XM_001725234]
A_33_P3216640		1.3710196	2.586533	-1.0461466	0.32487297	up
A_33_P3391175	FLJ44385	1.2657762	2.4045653	-0.7419529	0.52382326	up	Homo sapiens cDNA FLJ44385 fis, clone TRACH3036456. [AK126356]
A_23_P250485	TRIM62	1.1040134	2.1495185	-0.57334054	0.5306729	up	Homo sapiens tripartite motif-containing 62 (TRIM62), mRNA [NM_018207]
A_23_P258088	PACSIN1	1.0500743	2.0706365	-0.58558667	0.46448767	up	Homo sapiens protein kinase C and casein kinase substrate in neurons 1 (PACSIN1), mRNA [NM_020804]
A_19_P00325338		1.3393736	2.5304143	-0.6299033	0.7094703	up	lincRNA:chr2:179803305-179829380 reverse strand
A_19_P00806107		1.0840797	2.1200228	-0.58446753	0.4996122	up	lincRNA:chr6:53480866-53497141 reverse strand
A_33_P3400828	NXNL2	1.5185503	2.86503	-0.6511532	0.86739707	up	Homo sapiens nucleoredoxin-like 2 (NXNL2), transcript variant 1, mRNA [NM_001161625]
A_19_P00810341		1.4947965	2.818244	-0.98880446	0.50599205	up	lincRNA:chrX:138251234-138266684 reverse strand
A_24_P49267		1.8029754	3.4893913	-1.0125574	0.790418	up	alpha-2-glycoprotein 1, zinc-binding pseudogene 1 [Source:HGNC Symbol;Acc:911] [ENST00000397935]
A_19_P00801398		1.2295128	2.344878	-0.491503	0.7380098	up	lincRNA:chr3:6533350-6602599 forward strand
A_32_P199901	RIPPLY1	1.6055565	3.043131	-0.807354	0.7982025	up	Homo sapiens ripply1 homolog (zebrafish) (RIPPLY1), transcript variant 1, mRNA [NM_138382]
A_33_P3373009		2.0360022	4.101075	-0.89713824	1.1388638	up
A_33_P3348086		1.0210241	2.029359	-0.56578887	0.45523524	up	ENK5_HUMAN (Q902F9) HERV-K_19p13.11 provirus ancestral Env polyprotein precursor (Envelope polyprotein) (HERV-K113 envelope protein) (EnvK5 protein) [Contains: Surface protein (SU); Transmembrane protein (TM)], partial (16%) [THC2503284]
A_33_P3413168	COL27A1	1.2240552	2.336024	-0.70094144	0.5231137	up	Homo sapiens collagen, type XXVII, alpha 1, mRNA (cDNA clone IMAGE:3953131), partial cds. [BC007696]
A_33_P3282898	TLN1	1.4268501	2.6885905	-0.67686844	0.74998164	up	Homo sapiens talin 1, mRNA (cDNA clone IMAGE:4615125), with apparent retained intron. [BC020881]
A_33_P3317937	KRTAP20-1	1.7431931	3.347753	-1.3027935	0.44039965	up	Homo sapiens keratin associated protein 20-1 (KRTAP20-1), mRNA [NM_181615]
A_23_P15889	CBLN2	1.0670751	2.0951815	-0.5521407	0.5149344	up	Homo sapiens cerebellin 2 precursor (CBLN2), mRNA [NM_182511]
A_33_P3241150		1.7485666	3.3602455	-0.5719155	1.1766511	up
A_19_P00328940		1.5986423	3.0285819	-0.82265186	0.7759905	up	lincRNA:chr3:119824735-119835110 reverse strand
A_19_P00808976		1.3862697	2.6140192	-0.65384126	0.73242843	up	lincRNA:chr5:63667694-63677269 reverse strand
A_33_P3354604	CCL4L1	1.4156243	2.6677516	-0.61550546	0.8001188	up	Homo sapiens CC chemokine ligand 4L2bd2 (CCL4L) mRNA, CCL4L-2 allele, complete cds, alternatively spliced. [AY766457]
A_23_P143694	SOX10	1.123215	2.1783185	-0.52707064	0.5961443	up	Homo sapiens SRY (sex determining region Y)-box 10 (SOX10), mRNA [NM_006941]
A_33_P3249893	FLJ37786	2.1266713	4.3670874	-1.2779801	0.8486912	up	Homo sapiens cDNA FLJ37786 fis, clone BRHIP2028480. [AK095105]
A_19_P00802416		1.5694882	2.967994	-0.90431046	0.6651777	up	lincRNA:chr10:92927295-92961870 forward strand
A_33_P3408514	SCNN1D	1.3320785	2.5176513	-0.9277513	0.40432715	up	Homo sapiens sodium channel, nonvoltage-gated 1, delta (SCNN1D), transcript variant 2, mRNA [NM_002978]
A_19_P00324355		1.2863644	2.4391263	-0.56561196	0.7207525	up	lincRNA:chr21:26934779-26952204 reverse strand
A_19_P00811179		1.324079	2.50373	-0.46554875	0.8585303	up	lincRNA:chr14:71796959-71797514 forward strand
A_33_P3239614	IYD	1.0206501	2.0288332	-0.30539846	0.7152517	up	Homo sapiens iodotyrosine deiodinase (IYD), transcript variant 2, mRNA [NM_203395]
A_19_P00324768		1.3441803	2.5388591	-0.78842163	0.5557587	up	lincRNA:chr15:70543146-70563646 forward strand
A_23_P254558	BPESC1	1.198907	2.295657	-0.58037937	0.61852765	up	Homo sapiens blepharophimosis, epicanthus inversus and ptosis, candidate 1 (non-protein coding) (BPESC1), non-coding RNA [NR_026783]
A_19_P00805180		2.2534645	4.7682652	-1.561376	0.6920885	up	lincRNA:chr6:3900836-3901969 reverse strand
A_33_P3564394	SH3GL1P2	1.0786335	2.1120348	-0.60862494	0.4700086	up	H.sapiens SH3GLP2 pseudogene, 5' end. [X99660]
A_33_P3791263	OLFM3	1.4718741	2.77382	-0.6538279	0.8180462	up	Homo sapiens olfactomedin 3 (OLFM3), mRNA [NM_058170]
A_24_P416997	APOL3	1.4612325	2.753435	-0.85072005	0.6105125	up	Homo sapiens apolipoprotein L, 3 (APOL3), transcript variant beta/a, mRNA [NM_145641]
A_33_P3292719	C16orf38	2.593532	6.035746	-1.8953911	0.6981411	up	Homo sapiens chromosome 16 open reading frame 38 (C16orf38), mRNA [NM_001013658]
A_33_P3231090	TCEA2	1.6238331	3.0819278	-0.49107814	1.1327549	up	Homo sapiens transcription elongation factor A (SII), 2, mRNA (cDNA clone IMAGE:30344530), with apparent retained intron. [BC098585]
A_33_P3376541	LOC285033	1.1304127	2.1892135	-0.56215024	0.56826246	up	Homo sapiens hypothetical protein LOC285033 (LOC285033), mRNA [NM_001037228]
A_33_P3260782		1.1435475	2.209236	-0.5601094	0.58343816	up
A_33_P3246248	LOC729879	1.8308928	3.5575716	-1.099119	0.73177385	up	Homo sapiens cDNA FLJ35868 fis, clone TESTI2007972. [AK093187]
A_33_P3227329	FAM123B	1.9212885	3.787612	-1.0538495	0.86743903	up	Homo sapiens family with sequence similarity 123B (FAM123B), mRNA [NM_152424]
A_19_P00326008		1.6099272	3.0523643	-0.6944785	0.91544867	up	lincRNA:chr1:247117452-247127827 reverse strand
A_33_P3299250		1.4108207	2.6588838	-0.9337392	0.47708154	up
A_19_P00808052		1.0359991	2.050533	-0.37524045	0.6607586	up	lincRNA:chr18:966025-1025450 reverse strand
A_33_P3367077		1.1575309	2.2307532	-0.68653953	0.47099137	up	AI669688 wc12d09.x1 NCI_CGAP_Pr28 Homo sapiens cDNA clone IMAGE:2314961 3', mRNA sequence [AI669688]
A_19_P00320663		1.3078917	2.4757948	-0.77394056	0.53395116	up	lincRNA:chr3:158458223-158461125 forward strand
A_23_P61317	GKN2	1.0821915	2.1172497	-0.7267376	0.35545385	up	Homo sapiens gastrokine 2 (GKN2), mRNA [NM_182536]
A_23_P139725		1.3655176	2.5766876	-0.6322131	0.7333045	up	cDNA FLJ59043CAGH1 alternate open reading frameHCG21634 ;; [Source:UniProtKB/TrEMBL;Acc:O15420] [ENST00000407384]
A_33_P3312985		1.6921321	3.231339	-1.0483109	0.64382124	up	Putative uncharacterized protein C22orf37 [Source:UniProtKB/Swiss-Prot;Acc:Q8N1L1] [ENST00000444596]
A_19_P00322809		1.3458666	2.5418282	-0.42265904	0.9232075	up	lincRNA:chr16:11477614-11478798 reverse strand
A_33_P3416181	LOC730121	1.0237935	2.0332582	-0.6370574	0.38673604	up	DB048201 TESTI2 Homo sapiens cDNA clone TESTI2037187 5', mRNA sequence [DB048201]
A_19_P00330639		1.3456582	2.5414612	-0.55842245	0.78723574	up	lincRNA:chr10:47092419-47149419 forward strand
A_23_P360804	CPNE5	1.0110259	2.0153437	-0.46871662	0.5423093	up	Homo sapiens copine V (CPNE5), mRNA [NM_020939]
A_19_P00800703		1.2302458	2.3460696	-0.70836973	0.5218761	up	lincRNA:chr21:11120554-11146454 forward strand
A_23_P340019	NLRC3	2.5109673	5.7000213	-1.0824579	1.4285092	up	Homo sapiens NLR family, CARD domain containing 3 (NLRC3), mRNA [NM_178844]
A_33_P3294654	C1orf89	1.0061405	2.0085306	-0.532876	0.47326446	up	Homo sapiens chromosome 1 open reading frame 89 (C1orf89), mRNA [NM_030907]
A_19_P00316385		1.0358565	2.0503304	-0.67080235	0.36505413	up	lincRNA:chr18:39081199-39212092 reverse strand
A_23_P392962	GRAP	1.115705	2.1670089	-0.86249065	0.25321436	up	Homo sapiens GRB2-related adaptor protein (GRAP), mRNA [NM_006613]
A_19_P00332560		1.6373663	3.1109738	-0.6279862	1.0093801	up	lincRNA:chr22:31365633-31375380 reverse strand
A_23_P15832	OR1D4	1.0947711	2.135792	-0.5831897	0.5115814	up	Homo sapiens olfactory receptor, family 1, subfamily D, member 4 (OR1D4), mRNA [NM_003552]
A_33_P3287636		1.2696623	2.4110513	-0.6273247	0.64233756	up	Homo sapiens mRNA for T cell receptor alpha variable 21, partial cds, clone: SEB 129. [AB305686]
A_33_P3218649	GPM6B	1.0851626	2.1216147	-0.39814425	0.6870184	up	Homo sapiens glycoprotein M6B (GPM6B), transcript variant 1, mRNA [NM_001001995]
A_33_P3239190		2.1666374	4.489757	-1.1216406	1.0449969	up	UI-E-EJ1-ajx-o-22-0-UI.r1 UI-E-EJ1 Homo sapiens cDNA clone UI-E-EJ1-ajx-o-22-0-UI 5', mRNA sequence [BQ188841]
A_33_P3351840	LOC100128059	1.6376566	3.1116	-0.69053376	0.9471228	up	Homo sapiens cDNA FLJ43720 fis, clone TESOP2006068. [AK125708]
A_23_P42032	IMPG1	1.0247095	2.0345497	-0.3603977	0.66431177	up	Homo sapiens interphotoreceptor matrix proteoglycan 1 (IMPG1), mRNA [NM_001563]
A_19_P00329251		1.7992141	3.480306	-1.1966321	0.602582	up	lincRNA:chr9:126100254-126117679 forward strand
A_23_P124619	S100A14	1.0192865	2.0269163	-0.6049751	0.4143114	up	Homo sapiens S100 calcium binding protein A14 (S100A14), mRNA [NM_020672]
A_24_P263703		2.610554	6.1073813	-1.285356	1.3251979	up	Putative uncharacterized protein pp12708 [Source:UniProtKB/TrEMBL;Acc:Q8WYX0] [ENST00000397584]
A_23_P417014	ZNF311	1.4430907	2.7190273	-0.7607243	0.6823664	up	Homo sapiens zinc finger protein 311 (ZNF311), mRNA [NM_001010877]
A_19_P00323009		1.5592717	2.9470503	-0.9671453	0.59212637	up	lincRNA:chr13:114598075-114624290 forward strand
A_19_P00806079		2.7703302	6.8226404	-1.3309016	1.4394286	up	lincRNA:chr20:5075425-5080425 forward strand
A_33_P3353330		1.0872893	2.1247444	-0.6259885	0.46130085	up	Homo sapiens cDNA FLJ40828 fis, clone TRACH2011574. [AK098147]
A_33_P3230188		1.9728134	3.9253285	-0.9889798	0.98383355	up	Putative uncharacterized protein LOC51152 [Source:UniProtKB/Swiss-Prot;Acc:Q9UMX8] [ENST00000391546]
A_23_P148793	FMO9P	1.9602065	3.8911767	-1.4087241	0.55148244	up	Homo sapiens flavin containing monooxygenase 9 pseudogene (FMO9P), non-coding RNA [NR_002925]
A_33_P3387716	DMGDH	1.338682	2.5292017	-0.7398279	0.5988542	up	Homo sapiens cDNA FLJ50354 complete cds, highly similar to Dimethylglycine dehydrogenase, mitochondrial precursor (EC 1.5.99.2). [AK303873]
A_33_P3351609		1.3797734	2.602275	-0.8625915	0.5171819	up	Q80T73_MOUSE (Q80T73) MKIAA1930 protein (Fragment), partial (3%) [THC2555232]
A_24_P309095	RELN	1.0415936	2.0585	-0.37918174	0.6624118	up	Homo sapiens reelin (RELN), transcript variant 1, mRNA [NM_005045]
A_19_P00800302		1.0270487	2.037851	-0.61693156	0.41011715	up	lincRNA:chr14:69118322-69174922 reverse strand
A_24_P282416	ABL1	1.1247848	2.1806903	-0.4329319	0.6918529	up	Homo sapiens c-abl oncogene 1, receptor tyrosine kinase (ABL1), transcript variant b, mRNA [NM_007313]
A_19_P00328832		1.0998431	2.143314	-0.48495328	0.61488986	up	lincRNA:chr21:45228747-45238747 reverse strand
A_33_P3364520	KRTAP6-1	1.0302978	2.0424457	-0.3802992	0.64999855	up	Homo sapiens keratin associated protein 6-1 (KRTAP6-1), mRNA [NM_181602]
A_33_P3401342		2.495187	5.638014	-1.2994684	1.1957186	up	T-cell leukemia/lymphoma 6 [Source:HGNC Symbol;Acc:13463] [ENST00000486671]
A_19_P00807700		1.137272	2.199647	-0.6068275	0.5304445	up	lincRNA:chr1:24094113-24100338 reverse strand
A_23_P35045	ARHGAP30	1.6371955	3.1106055	-0.60448563	1.0327098	up	Homo sapiens Rho GTPase activating protein 30 (ARHGAP30), transcript variant 1, mRNA [NM_001025598]
A_33_P3261438		1.4803479	2.79016	-0.86840415	0.6119437	up
A_32_P478512	DKFZP434L187	1.1032926	2.1484447	-0.39594424	0.70734835	up	Homo sapiens hypothetical LOC26082 (DKFZP434L187), non-coding RNA [NR_026771]
A_33_P3247151		2.1698084	4.499636	-1.297697	0.87211144	up	Homo sapiens cDNA FLJ46068 fis, clone TESOP2003308. [AK127957]
A_33_P3385755	OR52R1	1.9716002	3.922029	-1.3251414	0.64645875	up	olfactory receptor, family 52, subfamily R, member 1 [Source:HGNC Symbol;Acc:15235] [ENST00000380382]
A_23_P419760	CRISP3	1.0287689	2.0402825	-0.3429811	0.6857878	up	Homo sapiens cysteine-rich secretory protein 3 (CRISP3), mRNA [NM_006061]
A_33_P3796201	CDRT7	1.6661793	3.17373	-1.1676682	0.49851108	up	BX093265 Soares_NFL_T_GBC_S1 Homo sapiens cDNA clone IMAGp998L214513 ; IMAGE:1844900, mRNA sequence [BX093265]
A_24_P256552	CSTF3	1.0635417	2.0900562	-0.47564816	0.5878935	up	Homo sapiens cleavage stimulation factor, 3' pre-RNA, subunit 3, 77kDa (CSTF3), transcript variant 2, mRNA [NM_001033505]
A_23_P29005	SAMSN1	1.6028079	3.037339	-0.95495427	0.6478536	up	Homo sapiens SAM domain, SH3 domain and nuclear localization signals 1 (SAMSN1), mRNA [NM_022136]
A_19_P00813302		1.2426699	2.3663607	-0.6063192	0.63635075	up	lincRNA:chr5:141770041-141871791 forward strand
A_19_P00328681		1.6748048	3.1927617	-0.6857544	0.9890504	up	lincRNA:chr7:29585850-29601745 reverse strand
A_32_P134007	XKR4	1.1524494	2.2229097	-0.62401843	0.52843094	up	Homo sapiens XK, Kell blood group complex subunit-related family, member 4 (XKR4), mRNA [NM_052898]
A_33_P3381067	OR10Q1	1.7184849	3.2909062	-1.0861595	0.6323254	up	Homo sapiens olfactory receptor, family 10, subfamily Q, member 1 (OR10Q1), mRNA [NM_001004471]
A_33_P3360758		1.8227421	3.5375292	-0.7334137	1.0893284	up	potassium voltage-gated channel, KQT-like subfamily, member 2 [Source:HGNC Symbol;Acc:6296] [ENST00000370222]
A_23_P125303	IGSF1	1.1193974	2.1725621	-0.4756844	0.643713	up	Homo sapiens immunoglobulin superfamily, member 1 (IGSF1), transcript variant 1, mRNA [NM_001555]
A_23_P401076	SUSD3	1.959591	3.889517	-0.9524107	1.0071803	up	Homo sapiens sushi domain containing 3 (SUSD3), mRNA [NM_145006]
A_32_P124746	RHEB	1.5279022	2.8836625	-0.862694	0.6652082	up	Homo sapiens Ras homolog enriched in brain, mRNA (cDNA clone IMAGE:3892637), partial cds. [BC009638]
A_19_P00317419		1.26781	2.4079576	-0.772887	0.494923	up	lincRNA:chr4:26784325-26784977 reverse strand
A_33_P3299055	FER1L5	1.5000006	2.8284283	-0.69035316	0.80964744	up	Homo sapiens fer-1-like 5 (C. elegans) (FER1L5), transcript variant 1, mRNA [NM_001077400]
A_33_P3422265	LOC729305	1.5404474	2.9088469	-0.671479	0.86896837	up	Homo sapiens cDNA FLJ43050 fis, clone BRTHA3005046. [AK125040]
A_33_P3376444	ZDHHC23	2.0131354	4.0365853	-0.93015194	1.0829834	up	Homo sapiens cDNA FLJ45327 fis, clone BRHIP3006950. [AK127260]
A_19_P00804501		1.3965809	2.6327689	-1.0671322	0.3294487	up	lincRNA:chr5:10217425-10223699 reverse strand
A_24_P170726	LOC645427	1.2871938	2.4405289	-0.72329473	0.56389904	up	Homo sapiens cDNA FLJ37088 fis, clone BRACE2017124. [AK094407]
A_19_P00321399		1.6330645	3.1017115	-1.0353906	0.5976739	up	lincRNA:chr5:148786454-148795515 forward strand
A_33_P3327290	DCAF4L1	1.6298503	3.0948088	-0.6971246	0.93272567	up	Homo sapiens DDB1 and CUL4 associated factor 4-like 1 (DCAF4L1), mRNA [NM_001029955]
A_33_P3331966	OR2M4	1.2231662	2.3345852	-0.76996636	0.45319986	up	Homo sapiens olfactory receptor, family 2, subfamily M, member 4 (OR2M4), mRNA [NM_017504]
A_19_P00318113		1.6879704	3.222031	-0.69198096	0.99598944	up	lincRNA:chr4:29119929-29204391 forward strand
A_33_P3390172	ADAMDEC1	2.6934986	6.4688025	-1.4553072	1.2381914	up	Homo sapiens ADAM-like, decysin 1 (ADAMDEC1), transcript variant 2, mRNA [NM_001145271]
A_19_P00318951		1.7208812	3.296377	-0.83168864	0.8891926	up	lincRNA:chr19:19887392-19897442 forward strand
A_33_P3383381	SPHKAP	1.5843134	2.9986506	-0.7149526	0.8693608	up	Homo sapiens SPHK1 interactor, AKAP domain containing (SPHKAP), transcript variant 1, mRNA [NM_001142644]
A_33_P3262854	LIMS3	1.0729744	2.1037662	-0.7467935	0.32618093	up	Homo sapiens LIM and senescent cell antigen-like domains 3 (LIMS3), transcript variant 2, non-coding RNA [NR_027467]
A_19_P00320557		1.6187747	3.0711408	-1.0615478	0.5572269	up	lincRNA:chr6:21664464-22020637 forward strand
A_24_P355626	ABCG4	1.0957409	2.1372283	-0.55425215	0.54148877	up	Homo sapiens ATP-binding cassette, sub-family G (WHITE), member 4 (ABCG4), transcript variant 1, mRNA [NM_022169]
A_33_P3249837		1.0138189	2.019249	-0.37475908	0.6390598	up	nbj24b12.y1 Human optic nerve. Unnormalized (nbj) Homo sapiens cDNA clone nbj24b12 5', mRNA sequence [EB387019]
A_33_P3350179	LOC100131109	2.0284207	4.0795803	-0.7713661	1.2570546	up	PREDICTED: Homo sapiens hypothetical LOC100131109 (LOC100131109), mRNA [XM_001722018]
A_24_P241057	CABP2	1.215085	2.3215446	-0.5875344	0.6275506	up	Homo sapiens calcium binding protein 2 (CABP2), transcript variant 1, mRNA [NM_016366]
A_19_P00810917		1.15344	2.2244365	-0.6323801	0.5210599	up	lincRNA:chr4:3572927-3722252 forward strand
A_19_P00316683		1.0246062	2.034404	-0.38486087	0.63974535	up	lincRNA:chr18:5246006-5246806 reverse strand
A_33_P3241489		1.0474783	2.0669138	-0.38430023	0.6631781	up	HCG1988162Putative uncharacterized protein ENSP00000380254Putative uncharacterized protein ENSP00000380403Putative uncharacterized protein ENSP00000383895Putative uncharacterized protein ENSP00000384331Putative uncharacterized protein ENSP00000384813 ;;;;; [Source:UniProtKB/TrEMBL;Acc:A8MTT3] [ENST00000402297]
A_24_P313180	C14orf1	1.0277011	2.038773	-0.38075447	0.64694667	up	Probable ergosterol biosynthetic protein 28 [Source:UniProtKB/Swiss-Prot;Acc:Q9UKR5] [ENST00000256319]
A_33_P3389168		1.0787146	2.1121533	-0.37657058	0.702144	up
A_19_P00329646		1.0236222	2.033017	-0.36954355	0.6540786	up	lincRNA:chr6:132228532-132259157 reverse strand
A_23_P211584	C22orf32	1.0193522	2.0270085	-0.36701715	0.65233505	up	Homo sapiens chromosome 22 open reading frame 32 (C22orf32), mRNA [NM_033318]
A_24_P207828	LCE2B	1.4439114	2.7205746	-0.8646381	0.57927334	up	Homo sapiens late cornified envelope 2B (LCE2B), mRNA [NM_014357]
A_33_P3366824	TRAPPC2	1.0562466	2.0795143	-0.5107508	0.54549587	up	Homo sapiens cDNA, FLJ17584. [AK310542]
A_19_P00329111		1.7945201	3.4690008	-0.9871527	0.80736744	up	lincRNA:chr17:49425-59094 reverse strand
A_19_P00805376		1.1861694	2.2754776	-0.38682282	0.79934657	up	lincRNA:chr5:147328132-147409407 forward strand
A_32_P437041	ZSWIM2	1.2188345	2.3275862	-0.3664254	0.8524091	up	Homo sapiens zinc finger, SWIM-type containing 2 (ZSWIM2), mRNA [NM_182521]
A_33_P3401327		2.3349457	5.0453196	-1.3577282	0.97721744	up	Human KT041 mRNA for T-cell receptor delta-chain V(delta)3-N1-D(delta)1-N2-D(delta)2-N3-J(delta)3. [X14544]
A_33_P3249229	OR3A4	1.4318753	2.697972	-0.6666086	0.7652668	up	Homo sapiens olfactory receptor, family 3, subfamily A, member 4 (OR3A4), non-coding RNA [NR_024128]
A_19_P00321002		1.3207043	2.4978802	-0.4446473	0.876057	up	lincRNA:chr8:129108761-129113398 reverse strand
A_19_P00800374		1.0569047	2.0804632	-0.38795912	0.66894555	up	lincRNA:chr8:16386879-16489654 forward strand
A_33_P3282641	LOC344887	1.8816394	3.6849356	-1.0479927	0.83364666	up	Homo sapiens cDNA, FLJ99366. [AK309325]
A_33_P3255627	ZNF780A	1.0486997	2.0686646	-0.37164593	0.6770538	up	Homo sapiens zinc finger protein 780A (ZNF780A), transcript variant 4, mRNA [NM_001142579]
A_33_P3407549	ANKRD43	1.0227898	2.0318444	-0.74095345	0.2818364	up	Homo sapiens ankyrin repeat domain 43 (ANKRD43), mRNA [NM_175873]
A_33_P3424462	CNST	1.019498	2.0272133	-0.36136508	0.6581329	up	Homo sapiens consortin, connexin sorting protein (CNST), transcript variant 2, mRNA [NM_001139459]
A_33_P3286761		1.0159903	2.0222905	-0.36073768	0.6552526	up	Putative uncharacterized protein ENSP00000370615 [Source:UniProtKB/TrEMBL;Acc:B7WNN1] [ENST00000381217]
A_23_P169978	ZNF608	1.0030986	2.0043	-0.3640808	0.6390178	up	Homo sapiens zinc finger protein 608 (ZNF608), mRNA [NM_020747]
A_33_P3222942	GPR78	1.1510742	2.2207918	-0.5230912	0.627983	up	Homo sapiens G protein-coupled receptor 78 (GPR78), mRNA [NM_080819]
A_19_P00315627		1.2321167	2.349114	-0.68556046	0.54655623	up	lincRNA:chr9:2493073-2521995 reverse strand
A_33_P3576797	LOC158863	1.2156986	2.3225322	-0.63199043	0.58370817	up	Homo sapiens mRNA; cDNA DKFZp586J1922 (from clone DKFZp586J1922) [AL110203]
A_19_P00812366		1.064337	2.0912087	-0.39834607	0.66599095	up	lincRNA:chr6:113689341-113690105 reverse strand
A_33_P3341269	LOC400696	1.7204831	3.2954674	-1.0574012	0.6630819	up	Homo sapiens lectin, galactoside-binding, soluble, 14-like (LOC400696), mRNA [NM_207646]
A_19_P00330789		1.007497	2.01042	-0.35193574	0.6555612	up	lincRNA:chr11:12104724-12118749 forward strand
A_24_P135255	SUGT1L1	1.3082813	2.4764633	-0.67292666	0.63535464	up	Homo sapiens SGT1, suppressor of G2 allele of SKP1 like 1 (S. cerevisiae), mRNA (cDNA clone IMAGE:4295904). [BC020814]
A_19_P00317209		1.2164631	2.3237631	-0.5933056	0.6231575	up	lincRNA:chr3:16006212-16179034 forward strand
A_19_P00326912		2.2169719	4.6491656	-0.984473	1.232499	up	lincRNA:chr10:47074294-47082164 forward strand
A_32_P54037	CCDC38	1.8483478	3.6008756	-1.0159274	0.83242035	up	Homo sapiens coiled-coil domain containing 38 (CCDC38), mRNA [NM_182496]
A_19_P00809175		1.2329147	2.3504136	-0.73329437	0.49962032	up	lincRNA:chrX:11053954-11091179 reverse strand
A_19_P00317194		1.0821414	2.1171763	-0.3788581	0.7032833	up	lincRNA:chr5:157747709-157836781 reverse strand
A_33_P3251024	LRRTM2	1.6581693	3.1561577	-0.6098218	1.0483475	up	Homo sapiens leucine rich repeat transmembrane neuronal 2 (LRRTM2), mRNA [NM_015564]
A_33_P3228977		1.0344282	2.0483017	-0.36229503	0.6721332	up	ubiquitously transcribed tetratricopeptide repeat gene, Y-linked [Source:HGNC Symbol;Acc:12638] [ENST00000382893]
A_33_P3244433		1.3156148	2.4890838	-0.61457884	0.701036	up	Sequence 162 from Patent EP1308459. [AX746637]
A_33_P3321522		1.0646737	2.0916967	-0.52888227	0.5357914	up	ankyrin repeat domain 61 [Source:HGNC Symbol;Acc:22467] [ENST00000409061]
A_24_P205994	EPGN	1.3089285	2.4775746	-0.7083689	0.6005596	up	Homo sapiens epithelial mitogen homolog (mouse) (EPGN), mRNA [NM_001013442]
A_33_P3239455	GTF2IRD2	1.3573023	2.5620565	-0.71768355	0.63961875	up	Homo sapiens GTF2I repeat domain containing 2 (GTF2IRD2), mRNA [NM_173537]
A_24_P229234	MYO16	1.6738427	3.190633	-0.93840885	0.7354338	up	Homo sapiens myosin XVI (MYO16), mRNA [NM_015011]
A_19_P00327989		1.088439	2.1264384	-0.45712423	0.63131475	up	lincRNA:chr11:70674602-70719228 forward strand
A_33_P3343452	ANKRD30B	1.2364999	2.356262	-0.6526009	0.583899	up	Homo sapiens ankyrin repeat domain 30B (ANKRD30B), mRNA [NM_001145029]
A_33_P3277890		1.2948639	2.4535387	-0.75732625	0.5375377	up	Putative uncharacterized protein ENSP00000382848 [Source:UniProtKB/TrEMBL;Acc:A8MY96] [ENST00000329244]
A_33_P3255065		1.7281246	3.3129687	-0.8448303	0.88329434	up
A_19_P00324181		1.856616	3.621572	-0.9292078	0.9274082	up	lincRNA:chr6:166246785-166257910 reverse strand
A_33_P3420266	ANKRD20A2	1.3101524	2.4796774	-0.59302855	0.71712387	up	Homo sapiens ankyrin repeat domain 20 family, member A2 (ANKRD20A2), mRNA [NM_001012421]
A_19_P00317746		1.0940229	2.1346846	-0.37863648	0.7153864	up	lincRNA:chr2:39745774-39826761 reverse strand
A_19_P00317781		1.4146147	2.6658852	-0.7463846	0.66823006	up	lincRNA:chr18:53754467-53777055 reverse strand
A_19_P00323509		1.2787946	2.4263618	-0.76560247	0.5131922	up	lincRNA:chr14:61762697-61774172 reverse strand
A_19_P00807225		1.0629303	2.0891707	-0.36749983	0.6954305	up	lincRNA:chr21:44919572-44938572 forward strand
A_23_P340131	PRSS16	1.3911836	2.622938	-0.36671543	1.0244682	up	Homo sapiens protease, serine, 16 (thymus) (PRSS16), mRNA [NM_005865]
A_33_P3217490	LOC729444	1.0309339	2.0433464	-0.36046994	0.6704639	up	Homo sapiens cDNA FLJ58650 complete cds. [AK302783]
A_33_P3283616	SH2D1A	1.0186942	2.0260842	-0.35408735	0.6646068	up	Homo sapiens SH2 domain protein 1A (SH2D1A), transcript variant 1, mRNA [NM_002351]
A_23_P48784	CYP46A1	1.6054589	3.0429251	-0.7560643	0.84939456	up	Homo sapiens cytochrome P450, family 46, subfamily A, polypeptide 1 (CYP46A1), mRNA [NM_006668]
A_19_P00329934		1.5098723	2.8478484	-0.70100296	0.80886936	up	lincRNA:chr7:120981914-120987839 reverse strand
A_19_P00322393		1.3004797	2.4631076	-0.73814106	0.5623386	up	lincRNA:chr2:235075047-235108708 forward strand
A_33_P3379606	RGS7BP	2.3786063	5.200341	-1.0723987	1.3062077	up	Homo sapiens regulator of G-protein signaling 7 binding protein (RGS7BP), mRNA [NM_001029875]
A_19_P00331320		1.0597955	2.084636	-0.4164436	0.6433519	up	lincRNA:chr17:44287923-44293697 reverse strand
A_33_P3876414	C17orf6	1.0776937	2.1106594	-0.41630793	0.6613858	up	Homo sapiens partial mRNA, clone c1-10a10. [AJ276246]
A_24_P358131		1.043896	2.0617878	-0.53846526	0.5054307	up
A_33_P3359061	YJEFN3	1.6971754	3.2426546	-1.107844	0.5893314	up	Homo sapiens YjeF N-terminal domain containing 3 (YJEFN3), nuclear gene encoding mitochondrial protein, mRNA [NM_198537]
A_33_P3366175	LOC100130298	2.0677147	4.1922207	-1.0918701	0.9758445	up	Homo sapiens cDNA FLJ40538 fis, clone THYMU1000426. [AK097857]
A_19_P00800883		1.1207434	2.1745899	-0.40372145	0.71702194	up	lincRNA:chr12:117562392-117569317 forward strand
A_24_P342944	CSPG5	1.1811568	2.2675853	-0.5926527	0.5885041	up	Homo sapiens chondroitin sulfate proteoglycan 5 (neuroglycan C) (CSPG5), mRNA [NM_006574]
A_33_P3216207		1.1184258	2.1710994	-0.39773667	0.7206892	up
A_19_P00324769		1.1130661	2.1630485	-0.38932562	0.72374046	up	lincRNA:chrX:113008710-113015135 reverse strand
A_33_P3273737	LOC100129449	1.1118938	2.1612916	-0.3868382	0.7250556	up	Homo sapiens clone FLB7723 PRO2055 mRNA, complete cds. [AF130063]
A_19_P00810414		1.2631025	2.4001133	-0.74346936	0.5196332	up	lincRNA:chr2:37980796-38016431 forward strand
A_23_P89649	KRTAP3-3	1.0642382	2.0910654	-0.36625123	0.69798696	up	Homo sapiens keratin associated protein 3-3 (KRTAP3-3), mRNA [NM_033185]
A_19_P00800283		1.0571364	2.0807972	-0.5492072	0.5079292	up	lincRNA:chr11:94624327-94662577 reverse strand
A_23_P87727	CAPZA3	1.298377	2.4595203	-0.6351757	0.66320133	up	Homo sapiens capping protein (actin filament) muscle Z-line, alpha 3 (CAPZA3), mRNA [NM_033328]
A_23_P131534	GPR45	1.1068579	2.1537607	-0.64097905	0.46587884	up	Homo sapiens G protein-coupled receptor 45 (GPR45), mRNA [NM_007227]
A_33_P3242114		1.0677617	2.0961785	-0.4187808	0.64898086	up	DA778627 OCBBF2 Homo sapiens cDNA clone OCBBF2013327 5', mRNA sequence [DA778627]
A_33_P3373580		1.1195041	2.1727228	-0.41361523	0.70588887	up
A_33_P3521965	PRO2214	1.1215385	2.1757889	-0.4125712	0.7089673	up	Homo sapiens PRO2214 mRNA, complete cds. [AF119867]
A_23_P325122	BCORL2	1.1360561	2.197794	-0.41481113	0.72124493	up	Homo sapiens cDNA FLJ39821 fis, clone SPLEN2011766, moderately similar to Homo sapiens BCL-6 corepressor (BCOR) mRNA. [AK097140]
A_33_P3313417	ARHGAP33	1.7846501	3.445349	-1.0158339	0.76881623	up	Homo sapiens sorting nexin 26 (SNX26) mRNA, complete cds. [AY044864]
A_19_P00809243		1.6887407	3.223752	-1.0042169	0.6845238	up	lincRNA:chr9:16016869-16017209 forward strand
A_33_P3336282	TAF4B	1.5692146	2.9674313	-0.75168395	0.81753063	up	Homo sapiens TAF4b RNA polymerase II, TATA box binding protein (TBP)-associated factor, 105kDa (TAF4B), mRNA [NM_005640]
A_19_P00326913		1.0352999	2.0495396	-0.35839152	0.6769084	up	lincRNA:chr6:95250854-95263604 forward strand
A_24_P216014	GH2	1.6622971	3.165201	-0.80708516	0.855212	up	Homo sapiens growth hormone 2 (GH2), transcript variant 3, mRNA [NM_022558]
A_33_P3230269	GRHL1	1.7098693	3.2713118	-0.48922062	1.2206486	up	Homo sapiens grainyhead-like 1 (Drosophila) (GRHL1), mRNA [NM_198182]
A_23_P149084	GRIK3	1.1878678	2.278158	-0.65203536	0.5358324	up	Homo sapiens glutamate receptor, ionotropic, kainate 3 (GRIK3), mRNA [NM_000831]
A_23_P377245		1.1535	2.224529	-0.46990478	0.6835952	up	Homo sapiens zinc finger, MYM-type 6, mRNA (cDNA clone IMAGE:5455214). [BC042172]
A_33_P3375413	LOC100131719	2.077743	4.2214627	-0.86638033	1.2113626	up	Homo sapiens cDNA FLJ46584 fis, clone THYMU3043688. [AK128441]
A_33_P3339625	IL17C	1.1118206	2.161182	-0.42039847	0.6914221	up	Homo sapiens interleukin 17C (IL17C), mRNA [NM_013278]
A_19_P00808539		1.1202745	2.1738834	-0.42006004	0.7002145	up	lincRNA:chr21:35761905-35767380 forward strand
A_23_P67847	GALNT14	2.0845828	4.241524	-0.83258104	1.2520018	up	Homo sapiens UDP-N-acetyl-alpha-D-galactosamine:polypeptide N-acetylgalactosaminyltransferase 14 (GalNAc-T14) (GALNT14), mRNA [NM_024572]
A_33_P3316173	KCNJ13	1.1282563	2.1859438	-0.4180268	0.7102295	up	Homo sapiens potassium inwardly-rectifying channel, subfamily J, member 13 (KCNJ13), transcript variant 1, mRNA [NM_002242]
A_33_P3304576	KRTAP5-5	1.0973265	2.1395783	-0.37106657	0.72625995	up	Homo sapiens keratin associated protein 5-5 (KRTAP5-5), mRNA [NM_001001480]
A_19_P00330293		1.5930723	3.0169113	-0.6721264	0.9209459	up	lincRNA:chr2:70216521-70225546 forward strand
A_23_P171074	ITM2A	1.1906292	2.2825227	-0.7308811	0.45974815	up	Homo sapiens integral membrane protein 2A (ITM2A), transcript variant 1, mRNA [NM_004867]
A_24_P110242		1.699143	3.2470803	-0.93854964	0.7605934	up	Putative uncharacterized protein ENSP00000346720 Fragment [Source:UniProtKB/TrEMBL;Acc:A6NG04] [ENST00000354689]
A_19_P00805791		1.3275594	2.5097773	-0.6609181	0.66664124	up	lincRNA:chr2:149036405-149049280 forward strand
A_19_P00327030		1.1450697	2.211568	-0.40556502	0.7395047	up	lincRNA:chr2:165509129-165519404 forward strand
A_32_P234926	BANF2	2.6169991	6.134727	-1.4080101	1.2089889	up	Homo sapiens barrier to autointegration factor 2 (BANF2), transcript variant 2, mRNA [NM_001014977]
A_24_P113572	PHF21B	1.118175	2.170722	-0.3769195	0.7412555	up	Homo sapiens PHD finger protein 21B (PHF21B), transcript variant 1, mRNA [NM_138415]
A_33_P3390773	TRIM66	1.1109972	2.1599488	-0.37429118	0.736706	up	Homo sapiens tripartite motif-containing 66 (TRIM66), mRNA [NM_014818]
A_33_P3217432		1.0615714	2.0872037	-0.3623668	0.69920456	up	DnaJ (Hsp40) homolog, subfamily C, member 16 [Source:HGNC Symbol;Acc:29157] [ENST00000375849]
A_23_P312271	C13orf26	1.0570701	2.0807016	-0.360726	0.69634414	up	Homo sapiens chromosome 13 open reading frame 26 (C13orf26), mRNA [NM_152325]
A_19_P00805347		1.0426623	2.0600257	-0.358446	0.68421626	up	lincRNA:chr8:128807043-128821043 reverse strand
A_19_P00329950		1.0682063	2.096825	-0.42112088	0.6470854	up	lincRNA:chr4:93175777-93192627 reverse strand
A_19_P00325426		1.0998672	2.1433496	-0.4254682	0.674399	up	lincRNA:chr4:28438152-28448877 reverse strand
A_33_P3273272	ZNF701	1.1561272	2.2285838	-0.6386223	0.51750493	up	Homo sapiens zinc finger protein 701 (ZNF701), transcript variant 1, mRNA [NM_001172655]
A_33_P3339446	hCG_2036596	2.3941517	5.256679	-1.6153167	0.77883494	up	PREDICTED: Homo sapiens hCG2036596, transcript variant 2 (LOC728716), mRNA [XM_001132281]
A_33_P3223059		2.1088164	4.3133726	-1.482517	0.6262994	up
A_33_P3335228	MIPOL1	1.4323659	2.6988895	-0.8829979	0.549368	up	Homo sapiens mirror-image polydactyly 1 (MIPOL1), mRNA [NM_138731]
A_19_P00318121		1.0479074	2.0675287	-0.35713625	0.6907711	up	lincRNA:chr14:92223102-92223962 reverse strand
A_33_P3315979	OR4Q3	1.043578	2.0613337	-0.3559897	0.68758833	up	Homo sapiens olfactory receptor, family 4, subfamily Q, member 3 (OR4Q3), mRNA [NM_172194]
A_19_P00810088		1.9145346	3.7699218	-0.78893054	1.125604	up	lincRNA:chr13:27624125-27640050 forward strand
A_33_P3325547	C10orf53	2.5971012	6.0506964	-1.3379548	1.2591463	up	Homo sapiens chromosome 10 open reading frame 53 (C10orf53), transcript variant 1, mRNA [NM_182554]
A_19_P00806697		1.0769432	2.1095614	-0.42284048	0.6541027	up	lincRNA:chr4:114757926-114773251 reverse strand
A_33_P3212302	LZTS1	1.208668	2.3112414	-0.62581277	0.5828552	up	Homo sapiens leucine zipper, putative tumor suppressor 1 (LZTS1), mRNA [NM_021020]
A_33_P3397165		1.1653337	2.242851	-0.4748311	0.69050264	up	DB452078 RIKEN full-length enriched human cDNA library, testis Homo sapiens cDNA clone H013056A16 5', mRNA sequence [DB452078]
A_33_P3353190		1.1635945	2.2401488	-0.43156624	0.73202825	up	Homo sapiens cDNA FLJ41803 fis, clone NHNPC2002749. [AK123797]
A_33_P3318069	LOC100129295	1.1665249	2.2447035	-0.43341863	0.73310626	up	PREDICTED: Homo sapiens similar to ribosomal protein L22 (LOC100129295), miscRNA [XR_039567]
A_19_P00319369		2.272254	4.830773	-0.8165809	1.4556731	up	lincRNA:chr3:62936133-63110281 forward strand
A_23_P348227	ZNF135	1.2888691	2.4433646	-0.43969655	0.8491726	up	Homo sapiens zinc finger protein 135 (ZNF135), transcript variant 2, mRNA [NM_003436]
A_19_P00812083		1.1828495	2.2702475	-0.44000924	0.7428403	up	lincRNA:chr6:106858857-106926507 forward strand
A_19_P00805607		1.328321	2.5111027	-0.7311175	0.5972035	up	lincRNA:chr10:131977935-131987135 forward strand
A_24_P296508	SLC43A2	1.1866363	2.2762141	-0.44023788	0.74639845	up	Homo sapiens solute carrier family 43, member 2 (SLC43A2), mRNA [NM_152346]
A_19_P00812190		2.0502532	4.1417866	-1.1572938	0.89295936	up	lincRNA:chr1:89874262-89947412 forward strand
A_23_P300087	FKSG83	1.125491	2.181758	-0.37460792	0.7508831	up	Homo sapiens FKSG83 (FKSG83), mRNA [NM_032030]
A_19_P00807686		1.1184293	2.1711047	-0.3709483	0.747481	up	lincRNA:chr7:112395539-112401639 reverse strand
A_19_P00808842		1.0803794	2.114592	-0.3627696	0.71760976	up	lincRNA:chr8:67600521-67605596 forward strand
A_33_P3260787		1.0693847	2.0985382	-0.36047542	0.7089093	up	Homo sapiens cDNA FLJ10063 fis, clone HEMBA1001446. [AK000925]
A_33_P3398143		1.0310378	2.0434937	-0.34751117	0.68352664	up	integrin, beta 2 (complement component 3 receptor 3 and 4 subunit) [Source:HGNC Symbol;Acc:6155] [ENST00000397846]
A_33_P3317005	SLC11A1	1.6591986	3.1584103	-0.97772133	0.6814773	up	Homo sapiens solute carrier family 11 (proton-coupled divalent metal ion transporters), member 1 (SLC11A1), mRNA [NM_000578]
A_33_P3296220		1.1462839	2.2134302	-0.7923647	0.35391915	up
A_19_P00328834		1.1685948	2.2479265	-0.43304586	0.735549	up	lincRNA:chr1:94302812-94310855 forward strand
A_33_P3342481		1.1769612	2.2610004	-0.43835998	0.7386012	up
A_23_P333029	C8orf47	1.6946764	3.2370427	-0.9517038	0.7429726	up	Homo sapiens chromosome 8 open reading frame 47 (C8orf47), transcript variant 1, mRNA [NM_173549]
A_19_P00327264		1.2017261	2.300147	-0.44320977	0.7585163	up	lincRNA:chr5:61931044-61948469 forward strand
A_33_P3429864	EPN2	1.6675718	3.1767945	-0.8826804	0.78489137	up	Homo sapiens epsin 2 (EPN2), transcript variant 2, mRNA [NM_014964]
A_33_P3325606	LOC100130451	1.1979786	2.2941802	-0.43343198	0.76454663	up	Homo sapiens cDNA FLJ42970 fis, clone BRSTN2017110. [AK124960]
A_19_P00807807		1.1834834	2.271245	-0.4127233	0.77076006	up	lincRNA:chr7:116209814-116238889 forward strand
A_33_P3347457		1.1796844	2.2652721	-0.40949726	0.77018714	up
A_24_P740620	LOC197350	1.477986	2.785596	-0.72858715	0.7493988	up	Homo sapiens cDNA clone IMAGE:40024310. [BC111724]
A_19_P00330362		1.0889034	2.1271229	-0.57478034	0.5141231	up	lincRNA:chr11:70525602-70568577 forward strand
A_33_P3338440		1.2468971	2.3733044	-0.65212965	0.59476745	up	sorting nexin 29 [Source:HGNC Symbol;Acc:30542] [ENST00000323433]
A_19_P00330455		1.0201569	2.0281394	-0.33350527	0.6866516	up	lincRNA:chr6:98722904-98766029 reverse strand
A_32_P114003	LOC100192378	1.0360273	2.0505733	-0.40222418	0.6338031	up	Homo sapiens hypothetical LOC100192378 (LOC100192378), non-coding RNA [NR_024360]
A_33_P3618429	PRKXP1	1.1805898	2.2666943	-0.40642405	0.77416575	up	Homo sapiens cDNA FLJ38474 fis, clone FEBRA2022255. [AK095793]
A_19_P00322481		1.5218596	2.8716097	-1.0361397	0.48571992	up	lincRNA:chr3:194014253-194023702 forward strand
A_33_P3270136	LOC100130157	1.372053	2.5883865	-0.7227025	0.6493505	up	Homo sapiens cDNA FLJ26875 fis, clone PRS08969. [AK130385]
A_24_P765552	UNQ6487	1.1473365	2.2150457	-0.4338044	0.7135321	up	Homo sapiens clone DNA147258 LMNE6487 (UNQ6487) mRNA, complete cds. [AY358240]
A_33_P3378171	LOC400940	1.0855623	2.1222026	-0.41684532	0.668717	up	Homo sapiens hypothetical LOC400940 (LOC400940), non-coding RNA [NR_026833]
A_33_P3351991		1.1297021	2.1881356	-0.38467085	0.74503124	up	Homo sapiens cDNA FLJ45598 fis, clone BRTHA3018623. [AK127505]
A_19_P00325431		1.21436	2.3203783	-0.86031485	0.35404515	up	lincRNA:chr13:50657699-50697649 forward strand
A_24_P83437	ZNF326	1.210685	2.314475	-0.43697	0.773715	up	Homo sapiens zinc finger protein 326 (ZNF326), transcript variant 3, mRNA [NM_182975]
A_19_P00320229		1.6679848	3.1777043	-0.9377955	0.7301893	up	lincRNA:chr6:139015526-139018164 forward strand
A_33_P3220376		1.6517478	3.1421409	-0.7802869	0.8714609	up	NP1L1_HUMAN (P55209) Nucleosome assembly protein 1-like 1 (NAP-1-related protein) (hNRP), partial (38%) [THC2591311]
A_19_P00804601		1.1343249	2.1951582	-0.37112427	0.76320064	up	lincRNA:chr11:3402374-3408174 forward strand
A_33_P3264013		2.2811184	4.860546	-1.2611612	1.0199573	up
A_23_P315964	UMODL1	1.102684	2.1475384	-0.36210346	0.74058056	up	Homo sapiens uromodulin-like 1 (UMODL1), transcript variant 2, mRNA [NM_173568]
A_33_P3587772	LOC400654	1.0967436	2.138714	-0.36056733	0.73617625	up	Homo sapiens cDNA clone IMAGE:4826642. [BC042493]
A_19_P00327335		1.1835432	2.2713392	-0.6568873	0.5266559	up	lincRNA:chr3:114043485-114052926 reverse strand
A_33_P3354631	LOC100132292	1.063535	2.0900464	-0.3488176	0.7147174	up	Homo sapiens cDNA FLJ45275 fis, clone BRHIP3000859. [AK127208]
A_23_P326009	ZNF471	1.0390309	2.054847	-0.33300304	0.70602787	up	Homo sapiens zinc finger protein 471 (ZNF471), mRNA [NM_020813]
A_19_P00811048		1.0223417	2.0312133	-0.5170975	0.50524426	up	lincRNA:chr10:31600144-31607369 reverse strand
A_23_P9711	HS3ST4	1.5233767	2.874631	-0.56688297	0.95649374	up	Homo sapiens heparan sulfate (glucosamine) 3-O-sulfotransferase 4 (HS3ST4), mRNA [NM_006040]
A_33_P3288039	ATP9B	1.6225442	3.0791757	-0.7379981	0.88454604	up	Homo sapiens ATPase, class II, type 9B (ATP9B), mRNA [NM_198531]
A_19_P00318114		1.2147049	2.320933	-0.45755947	0.7571454	up	lincRNA:chr4:29119929-29204391 forward strand
A_33_P3330906	FAM87A	1.260591	2.3959389	-0.567271	0.69332004	up	Homo sapiens cDNA clone IMAGE:4821387. [BC037297]
A_33_P3289476	LOC100128697	1.7952399	3.470732	-0.6726017	1.1226382	up	Homo sapiens cDNA FLJ42049 fis, clone SPLEN2041720. [AK124043]
A_23_P156408	C6orf155	1.2286816	2.3435273	-0.4647305	0.76395106	up	Homo sapiens chromosome 6 open reading frame 155 (C6orf155), non-coding RNA [NR_026807]
A_19_P00331660		1.8419579	3.5849621	-1.0294608	0.81249714	up	lincRNA:chr17:37717349-37729249 reverse strand
A_24_P179489	SDCCAG8	1.0841925	2.1201885	-0.5848303	0.49936223	up	Homo sapiens serologically defined colon cancer antigen 8 (SDCCAG8), mRNA [NM_006642]
A_23_P75529	PKNOX2	1.2633523	2.400529	-0.44564855	0.8177037	up	Homo sapiens PBX/knotted 1 homeobox 2 (PKNOX2), mRNA [NM_022062]
A_19_P00802390		1.2248305	2.3372798	-0.44204032	0.7827902	up	lincRNA:chr11:94624327-94662577 reverse strand
A_19_P00330256		1.2134634	2.3189366	-0.4254341	0.7880293	up	lincRNA:chr1:244470502-244488052 reverse strand
A_19_P00813082		1.3086351	2.4770708	-0.8752738	0.4333613	up	lincRNA:chr14:86338922-86890047 forward strand
A_32_P216635	KSR2	1.0675238	2.095833	-0.34564388	0.72187996	up	Homo sapiens kinase suppressor of ras 2 (KSR2), mRNA [NM_173598]
A_23_P12746	MRC1L1	1.115218	2.1662774	-0.4131385	0.70207953	up	Homo sapiens mannose receptor, C type 1-like 1 (MRC1L1), mRNA [NM_001009567]
A_33_P3407494	C9orf144B	1.2477381	2.3746881	-0.48839927	0.75933886	up	Homo sapiens transmembrane protein C9orf144B (C9orf144B), mRNA [NM_001141917]
A_19_P00320950		1.042085	2.0592015	-0.40536654	0.6367185	up	lincRNA:chr6:139015529-139018099 reverse strand
A_19_P00326232		1.5006971	2.8297942	-0.8010628	0.6996343	up	lincRNA:chr20:61732644-61734606 reverse strand
A_23_P419411	LOC100128175	1.195904	2.2908833	-0.4469664	0.7489376	up	Homo sapiens PRO2591 mRNA, complete cds. [AF119886]
A_33_P3697191	C8orf26	1.5919902	3.0146494	-0.72662735	0.8653629	up	602580167F1 NIH_MGC_60 Homo sapiens cDNA clone IMAGE:4718992 5', mRNA sequence [BG528800]
A_19_P00812722		1.4594609	2.7500558	-0.8065897	0.65287113	up	lincRNA:chrX:7532690-7533018 forward strand
A_19_P00320760		2.180823	4.5341215	-1.5191212	0.6617019	up	lincRNA:chr3:8615411-8634810 reverse strand
A_23_P300090	SLC10A7	1.251917	2.3815768	-0.472296	0.779621	up	Homo sapiens solute carrier family 10 (sodium/bile acid cotransporter family), member 7 (SLC10A7), transcript variant 3, mRNA [NM_032128]
A_23_P212608	CLSTN2	1.2544633	2.385784	-0.47184086	0.78262246	up	Homo sapiens calsyntenin 2 (CLSTN2), mRNA [NM_022131]
A_33_P3221423	RAB41	1.2549754	2.3866308	-0.47101557	0.78395987	up	Homo sapiens RAB41, member RAS oncogene family (RAB41), mRNA [NM_001032726]
A_19_P00805808		1.0879439	2.1257088	-0.44027305	0.64767087	up	lincRNA:chr5:43048118-43053793 forward strand
A_33_P3243935		1.2419153	2.3651233	-0.44667077	0.7952446	up	Homo sapiens clone FLB6613 PRO1737 mRNA, complete cds. [AF130083]
A_33_P3307728	KRTAP5-11	1.2339388	2.3520827	-0.4365505	0.7973883	up	Homo sapiens keratin associated protein 5-11 (KRTAP5-11), mRNA [NM_001005405]
A_19_P00322750		1.778052	3.4296277	-0.9000491	0.8780029	up	lincRNA:chr14:23002319-23002507 forward strand
A_33_P3244473	LRRC1	1.1267	2.183587	-0.36279345	0.7639066	up	Homo sapiens leucine rich repeat containing 1 (LRRC1), mRNA [NM_018214]
A_19_P00326898		1.0980648	2.1406734	-0.35253906	0.7455257	up	lincRNA:chr8:29414656-29675506 reverse strand
A_33_P3247310		1.1906292	2.2825227	-0.44238436	0.7482449	up	Synthetic construct DNA, clone: pF1KE0814, Homo sapiens OLFR1106 gene for olfactory receptor 1106, without stop codon, in Flexi system. [AB529248]
A_24_P33446	LOC338651	1.2174741	2.3253922	-0.45796633	0.7595078	up	Homo sapiens hypothetical protein LOC338651 (LOC338651), non-coding RNA [NR_021489]
A_33_P3289150		1.3171623	2.491755	-0.4492321	0.8679302	up	hemoglobin, beta [Source:HGNC Symbol;Acc:4827] [ENST00000380315]
A_23_P37949	THOC6	1.5056565	2.8395386	-0.6306808	0.8749757	up	Homo sapiens THO complex 6 homolog (Drosophila) (THOC6), transcript variant 1, mRNA [NM_024339]
A_33_P3329378	CNTN6	1.0323813	2.0453975	-0.54479504	0.48758626	up	Homo sapiens contactin 6 (CNTN6), mRNA [NM_014461]
A_33_P3397279	SAPS2	1.2621081	2.3984594	-0.48085392	0.7812542	up	Homo sapiens SAPS domain family, member 2 (SAPS2), mRNA [NM_014678]
A_23_P323898	ZSCAN12	1.2725617	2.4159017	-0.4825828	0.78997886	up	Homo sapiens zinc finger and SCAN domain containing 12 (ZSCAN12), transcript variant 2, transcribed RNA [NR_028077]
A_32_P204795	MGC9913	1.2678655	2.4080503	-0.4720707	0.79579484	up	Homo sapiens hypothetical protein MGC9913, mRNA (cDNA clone IMAGE:3870821), complete cds. [BC008651]
A_24_P684186	EMB	1.2324944	2.349729	-0.42279327	0.8097011	up	Homo sapiens embigin homolog (mouse) (EMB), mRNA [NM_198449]
A_19_P00812234		1.2299073	2.345519	-0.41830528	0.811602	up	lincRNA:chr6:3897476-3911792 reverse strand
A_33_P3336562	LOC100132701	1.928253	3.8059406	-0.9946574	0.93359566	up	PREDICTED: Homo sapiens hypothetical LOC100132701 (LOC100132701), mRNA [XM_001717637]
A_33_P3337124	LOC648691	1.1166723	2.1684623	-0.35436153	0.76231074	up	Homo sapiens hypothetical LOC648691 (LOC648691), non-coding RNA [NR_027426]
A_19_P00803914		1.2424798	2.3660488	-0.26563644	0.97684336	up	lincRNA:chr1:247354094-247363836 forward strand
A_33_P3292565		1.0653894	2.0927346	-0.32266366	0.74272573	up	Synthetic construct DNA, clone: pF1KE0816, Homo sapiens OR11H7 gene for olfactory receptor, family 11, subfamily H, member 7, without stop codon, in Flexi system. [AB529249]
A_33_P3664161	LOC388946	1.1575875	2.2308407	-0.6155932	0.54199433	up	Homo sapiens transmembrane protein ENSP00000343375 (LOC388946), mRNA [NM_001145051]
A_19_P00804407		1.1203178	2.1739485	-0.42058182	0.699736	up	lincRNA:chr4:769425-775525 forward strand
A_24_P350622	KIR2DL4	1.8588173	3.6271021	-0.85761976	1.0011976	up	Homo sapiens killer cell immunoglobulin-like receptor, two domains, long cytoplasmic tail, 4 (KIR2DL4), transcript variant 1, mRNA [NM_002255]
A_23_P414654	RAB37	1.143095	2.208543	-0.42965996	0.71343505	up	Homo sapiens RAB37, member RAS oncogene family (RAB37), transcript variant 3, mRNA [NM_175738]
A_33_P3332541	TMEM148	1.1811132	2.2675169	-0.4388312	0.74228203	up	PREDICTED: Homo sapiens transmembrane protein 148 (TMEM148), miscRNA [XR_079514]
A_33_P3285570	LOC728767	2.2402418	4.7247624	-1.0793388	1.160903	up	PREDICTED: Homo sapiens hypothetical LOC728767 (LOC728767), mRNA [XM_001714911]
A_24_P135875	LOC442421	1.8844098	3.6920185	-0.7897856	1.0946242	up	Homo sapiens hypothetical LOC442421 (LOC442421), non-coding RNA [NR_024496]
A_19_P00807109		1.0739896	2.1052473	-0.514168	0.5598216	up	lincRNA:chr18:72057068-72057356 forward strand
A_19_P00318496		1.7177955	3.289334	-0.88934004	0.82845545	up	lincRNA:chr13:54698461-54706997 reverse strand
A_19_P00319744		1.099237	2.1424136	-0.43111193	0.66812503	up	lincRNA:chr13:52495386-52495723 forward strand
A_23_P153662	LGALS14	1.138506	2.2015293	-0.79762197	0.3408841	up	Homo sapiens lectin, galactoside-binding, soluble, 14 (LGALS14), transcript variant 2, mRNA [NM_203471]
A_32_P55241	SHISA2	1.2118608	2.3163621	-0.38982522	0.82203555	up	Homo sapiens shisa homolog 2 (Xenopus laevis) (SHISA2), mRNA [NM_001007538]
A_19_P00320703		1.1877887	2.278033	-0.3734902	0.8142985	up	lincRNA:chr13:51540366-51543658 forward strand
A_19_P00804341		1.0183771	2.025639	-0.39816773	0.62020934	up	lincRNA:chr8:87026584-87038559 reverse strand
A_19_P00322804		1.517838	2.863616	-0.8312583	0.6865797	up	lincRNA:chr19:28284931-28287332 forward strand
A_19_P00807829		1.272145	2.415204	-0.48699892	0.7851461	up	lincRNA:chr15:58035083-58070358 forward strand
A_24_P407259	SOX21	1.450475	2.7329803	-0.96068895	0.48978603	up	Homo sapiens SRY (sex determining region Y)-box 21 (SOX21), mRNA [NM_007084]
A_19_P00804439		1.30775	2.4755516	-0.496459	0.811291	up	lincRNA:chr21:44751672-44819297 forward strand
A_23_P13083	BARX2	1.2948802	2.453566	-0.47513044	0.8197497	up	Homo sapiens BARX homeobox 2 (BARX2), mRNA [NM_003658]
A_33_P3261192		1.2016904	2.3000903	-0.48124278	0.72044766	up	nuclear cap binding protein subunit 1, 80kDa [Source:HGNC Symbol;Acc:7658] [ENST00000375130]
A_19_P00328920		1.1737609	2.2559903	-0.36520338	0.8085575	up	lincRNA:chr12:65991133-66071408 reverse strand
A_19_P00318727		1.1125195	2.1622293	-0.33200395	0.78051555	up	lincRNA:chr3:156800749-156840791 reverse strand
A_33_P3324114	LOC285194	1.1134399	2.1636093	-0.4141245	0.6993154	up	Homo sapiens hypothetical LOC285194 (LOC285194), non-coding RNA [NR_015391]
A_33_P3389872	LRRK2	1.2932686	2.450827	-0.49945128	0.7938173	up	Homo sapiens cDNA FLJ45829 fis, clone NT2RP8006452. [AK127729]
A_33_P3324980	ARID5B	1.430308	2.6950424	-0.51107657	0.9192314	up	Homo sapiens AT rich interactive domain 5B (MRF1-like) (ARID5B), mRNA [NM_032199]
A_23_P3177	KCNK13	1.7655556	3.4000492	-0.7671344	0.9984212	up	Homo sapiens potassium channel, subfamily K, member 13 (KCNK13), mRNA [NM_022054]
A_33_P3315284	KRT74	1.3218085	2.4997926	-0.49661124	0.8251972	up	Homo sapiens keratin 74 (KRT74), mRNA [NM_175053]
A_23_P19428	OR2J2	1.3201758	2.4969654	-0.49415994	0.82601583	up	Homo sapiens olfactory receptor, family 2, subfamily J, member 2 (OR2J2), mRNA [NM_030905]
A_33_P3224535	OR5D18	1.4440228	2.7207847	-0.6557032	0.7883196	up	Homo sapiens olfactory receptor, family 5, subfamily D, member 18 (OR5D18), mRNA [NM_001001952]
A_23_P408996	MBOAT1	1.0351489	2.049325	-0.4820267	0.55312216	up	Homo sapiens membrane bound O-acyltransferase domain containing 1 (MBOAT1), mRNA [NM_001080480]
A_19_P00324491		1.2543299	2.3855631	-0.41407418	0.84025574	up	lincRNA:chr11:29331349-29342299 forward strand
A_33_P3221683	C1orf227	1.2213244	2.3316066	-0.37930143	0.842023	up	Homo sapiens chromosome 1 open reading frame 227 (C1orf227), mRNA [NM_001024601]
A_33_P3279392		1.1516374	2.221659	-0.34866297	0.80297446	up
A_23_P75063	DYDC2	1.129961	2.1885283	-0.33417892	0.7957821	up	Homo sapiens DPY30 domain containing 2 (DYDC2), mRNA [NM_032372]
A_19_P00329263		1.0408074	2.0573788	-0.40845597	0.6323514	up	lincRNA:chr12:96998894-97004069 reverse strand
A_33_P3211238	VWCE	1.5457464	2.919551	-0.90072644	0.64502	up	Homo sapiens von Willebrand factor C and EGF domains (VWCE), mRNA [NM_152718]
A_33_P3315634	NKX1-1	1.3358631	2.5242646	-0.70753086	0.62833226	up	PREDICTED: Homo sapiens NK1 homeobox 1 (NKX1-1), mRNA [XM_937659]
A_19_P00805916		2.288989	4.8871355	-0.50326335	1.7857258	up	lincRNA:chr16:31681424-31694249 reverse strand
A_24_P930741	EPHA10	1.3151891	2.4883494	-0.5109519	0.80423725	up	Homo sapiens EPH receptor A10 (EPHA10), transcript variant 3, mRNA [NM_001099439]
A_33_P3241095	LOC100133322	1.3283383	2.5111327	-0.51741374	0.81092453	up	Homo sapiens cDNA FLJ45352 fis, clone BRHIP3012185. [AK127285]
A_19_P00812095		1.3713881	2.5871937	-0.5702356	0.80115247	up	lincRNA:chr6:3899696-3900109 reverse strand
A_33_P3347099	FLJ36000	1.3436027	2.5378428	-0.51130533	0.8322973	up	Homo sapiens hypothetical FLJ36000 (FLJ36000), non-coding RNA [NR_027084]
A_23_P88678	C15orf27	1.3204706	2.4974756	-0.47923326	0.8412373	up	Homo sapiens chromosome 15 open reading frame 27 (C15orf27), mRNA [NM_152335]
A_19_P00812131		1.9655911	3.905727	-1.086785	0.8788061	up	lincRNA:chr4:3572927-3722252 reverse strand
A_33_P3399748	LOC100131231	1.288792	2.443234	-0.43988132	0.8489107	up	Homo sapiens cDNA FLJ45753 fis, clone LYMPB2002478. [AK127655]
A_33_P3387781	OR2L1P	1.1938205	2.2875772	-0.44843137	0.7453891	up	Homo sapiens olfactory receptor, family 2, subfamily L, member 1 pseudogene (OR2L1P), non-coding RNA [NR_002145]
A_19_P00810896		1.7232252	3.301737	-0.8253213	0.8979039	up	lincRNA:chr1:143453727-143469502 reverse strand
A_19_P00332502		1.1027025	2.147566	-0.42218924	0.68051326	up	lincRNA:chr22:27170700-27180650 reverse strand
A_23_P217009	C9orf24	1.0104797	2.0145807	-0.39022303	0.62025666	up	Homo sapiens chromosome 9 open reading frame 24 (C9orf24), transcript variant 1, mRNA [NM_032596]
A_32_P42018		1.0403197	2.0566833	-0.43284547	0.6074742	up
A_19_P00806730		1.272625	2.4160075	-0.4854579	0.7871671	up	lincRNA:chr6:44006347-44063172 reverse strand
A_33_P3375496		1.2894992	2.4444318	-0.495386	0.79411316	up
A_33_P3354635	FLJ43879	2.1947744	4.578181	-0.7586385	1.4361359	up	Homo sapiens cDNA FLJ43879 fis, clone TESTI4008993. [AK125867]
A_33_P3215529	TJP2	1.0196706	2.027456	-0.6134106	0.40626	up	Homo sapiens tight junction protein ZO-2 isoform C mRNA, partial cds. [AF083893]
A_33_P3211862		1.3563873	2.560432	-0.5304519	0.82593536	up
A_19_P00811200		1.3675299	2.580284	-0.824373	0.54315686	up	lincRNA:chr3:106526585-106630535 reverse strand
A_19_P00316164		1.364415	2.5747192	-0.52704906	0.837366	up	lincRNA:chr5:67093172-67095905 forward strand
A_33_P3313441		1.2353879	2.3544464	-0.3902502	0.8451377	up	Putative SIPAR-like protein C9orf51 [Source:UniProtKB/Swiss-Prot;Acc:B1ANY3] [ENST00000377689]
A_23_P158297	BTNL3	1.4918009	2.8123982	-0.81794214	0.67385876	up	Homo sapiens butyrophilin-like 3 (BTNL3), mRNA [NM_197975]
A_24_P299769	OR1C1	1.3462384	2.5424833	-0.49762106	0.8486173	up	Homo sapiens olfactory receptor, family 1, subfamily C, member 1 (OR1C1), mRNA [NM_012353]
A_19_P00321312		1.3194646	2.4957347	-0.4641099	0.85535467	up	lincRNA:chr5:134456215-134475371 reverse strand
A_33_P3230598		1.3171798	2.4917853	-0.46072352	0.8564563	up	DA863698 PLACE7 Homo sapiens cDNA clone PLACE7017209 5', mRNA sequence [DA863698]
A_24_P942600		1.1677713	2.2466438	-0.35058522	0.8171861	up	Homo sapiens mRNA similar to serologically defined colon cancer antigen 43 (cDNA clone IMAGE:4417441). [BC051027]
A_23_P45234	ZNF41	1.410676	2.658617	-0.75178885	0.65888715	up	Homo sapiens zinc finger protein 41 (ZNF41), transcript variant 2, mRNA [NM_153380]
A_23_P57784	CLDN1	1.4603109	2.7516766	-0.9122946	0.5480163	up	Homo sapiens claudin 1 (CLDN1), mRNA [NM_021101]
A_33_P3224675		1.1045688	2.150346	-0.43047762	0.6740912	up	coiled-coil domain containing 76 [Source:HGNC Symbol;Acc:25502] [ENST00000370139]
A_23_P371861	CNBD1	1.0964237	2.1382399	-0.5222819	0.57414186	up	Homo sapiens cyclic nucleotide binding domain containing 1 (CNBD1), mRNA [NM_173538]
A_19_P00811499		1.3056604	2.4719684	-0.5040828	0.80157757	up	lincRNA:chr13:44717350-44723025 reverse strand
A_19_P00321802		1.3965518	2.632716	-0.67091775	0.7256341	up	lincRNA:chr6:64472442-64498999 reverse strand
A_33_P3306413	INCA1	1.284761	2.4364169	-0.69222665	0.5925343	up	Homo sapiens inhibitor of CDK, cyclin A1 interacting protein 1 (INCA1), transcript variant 1, mRNA [NM_001167986]
A_19_P00808362		1.2858276	2.4382188	-0.8583412	0.42748642	up	lincRNA:chr2:127290980-127318430 forward strand
A_19_P00806383		1.3815418	2.6054668	-0.5427152	0.83882666	up	lincRNA:chr15:57063408-57104358 reverse strand
A_23_P204246	PHC1	1.3771639	2.5975723	-0.54293525	0.83422863	up	Homo sapiens polyhomeotic homolog 1 (Drosophila) (PHC1), mRNA [NM_004426]
A_33_P3766913	DEFA10P	1.8266635	3.5471578	-0.99116194	0.83550155	up	Homo sapiens defensin, alpha 10 pseudogene (DEFA10P), non-coding RNA [NR_029386]
A_33_P3254590	LOC399881	1.3708082	2.586154	-0.5152848	0.85552347	up	Homo sapiens cDNA FLJ44864 fis, clone BRALZ2013621, moderately similar to Heterogeneous nuclear ribonucleoprotein K. [AK126814]
A_33_P3382553		1.137735	2.200353	-0.43207288	0.70566213	up	Homo sapiens PRO1438 mRNA, complete cds. [AF116661]
A_24_P113287	ZNF229	1.1426538	2.2078679	-0.4091159	0.7335379	up	Homo sapiens zinc finger protein 229 (ZNF229), mRNA [NM_014518]
A_19_P00316470		1.1716467	2.2526867	-0.35171938	0.81992733	up	lincRNA:chr8:58106178-58152853 reverse strand
A_33_P3337318	HNRNPA2B1	1.6581147	3.1560383	-0.7163782	0.94173646	up	Homo sapiens mRNA; cDNA DKFZp686K0732 (from clone DKFZp686K0732). [BX641084]
A_19_P00328078		1.6840651	3.213321	-1.1947081	0.489357	up	lincRNA:chr1:46985688-46997737 reverse strand
A_33_P3291430	ST7OT4	1.2276608	2.3418696	-0.46715927	0.7605015	up	Homo sapiens ST7 overlapping transcript 4 (non-protein coding) (ST7OT4), non-coding RNA [NR_002329]
A_33_P3766635		1.350368	2.5497715	-0.5272957	0.8230723	up	Putative olfactory receptor 10D3 (Olfactory receptor OR11-293)(HTPCRX09) [Source:UniProtKB/Swiss-Prot;Acc:Q8NH80] [ENST00000318666]
A_24_P317708	SDR16C5	1.3720684	2.588414	-0.5395088	0.8325596	up	Homo sapiens short chain dehydrogenase/reductase family 16C, member 5 (SDR16C5), mRNA [NM_138969]
A_19_P00802871		1.3910679	2.6227274	-0.5481708	0.84289706	up	lincRNA:chr1:143453727-143469502 forward strand
A_33_P3399793		1.3969958	2.633526	-0.53668785	0.86030793	up	Homo sapiens cDNA FLJ26780 fis, clone PRS03837. [AK130290]
A_24_P760960	SKINTL	1.3877666	2.6167328	-0.52306473	0.86470187	up	Homo sapiens Skint-like (pseudogene) (SKINTL), non-coding RNA [NR_026749]
A_33_P3251916		1.3814787	2.6053526	-0.51319695	0.8682817	up	Putative uncharacterized protein ENSP00000371202 [Source:UniProtKB/TrEMBL;Acc:A6NI32] [ENST00000381783]
A_24_P410610	DPYD	1.2824941	2.4325914	-0.6707976	0.6116965	up	Homo sapiens dihydropyrimidine dehydrogenase (DPYD), transcript variant 2, mRNA [NM_001160301]
A_19_P00802814		1.359678	2.566279	-0.72910213	0.6305759	up	lincRNA:chr20:58662941-58676395 forward strand
A_33_P3217283		1.3095142	2.4785805	-0.43007934	0.8794348	up	RST7995 Athersys RAGE Library Homo sapiens cDNA, mRNA sequence [BG188960]
A_23_P314811	SLC10A4	1.2699096	2.4114647	-0.3928399	0.8770697	up	Homo sapiens solute carrier family 10 (sodium/bile acid cotransporter family), member 4 (SLC10A4), mRNA [NM_152679]
A_19_P00326241		1.5214586	2.8708115	-0.6533654	0.86809325	up	lincRNA:chr16:74346999-74360874 forward strand
A_19_P00800106		2.1940932	4.57602	-1.0259477	1.1681454	up	lincRNA:chr9:14586758-14587747 forward strand
A_24_P263310	FAM169B	1.1901809	2.2818136	-0.3598001	0.8303808	up	Homo sapiens family with sequence similarity 169, member B (FAM169B), mRNA [NM_182562]
A_33_P3271657	HHIPL1	1.2895805	2.4445696	-0.34158254	0.9479979	up	Homo sapiens HHIP-like 1 (HHIPL1), transcript variant 1, mRNA [NM_001127258]
A_33_P3395478		1.1235073	2.17876	-0.44747674	0.6760305	up
A_23_P390958	PCDHB18	1.0754915	2.10744	-0.42451513	0.6509764	up	Homo sapiens protocadherin beta 18 pseudogene (PCDHB18), non-coding RNA [NR_001281]
A_33_P3306619	KRTAP25-1	1.3352927	2.5232668	-0.5179565	0.8173362	up	Homo sapiens keratin associated protein 25-1 (KRTAP25-1), mRNA [NM_001128598]
A_23_P157569	ADHFE1	1.3582541	2.5637474	-0.5305933	0.8276608	up	Homo sapiens alcohol dehydrogenase, iron containing, 1 (ADHFE1), nuclear gene encoding mitochondrial protein, mRNA [NM_144650]
A_23_P208030	SYT4	1.419091	2.6741695	-0.56069183	0.85839915	up	Homo sapiens synaptotagmin IV (SYT4), mRNA [NM_020783]
A_19_P00812774		1.4228255	2.6811008	-0.5591289	0.8636966	up	lincRNA:chr12:3897689-3912939 reverse strand
A_19_P00321344		1.1636854	2.24029	-0.71584845	0.447837	up	lincRNA:chr2:242824184-242876357 forward strand
A_23_P385500	RNF166	1.126587	2.183416	-0.39957893	0.7270081	up	Homo sapiens ring finger protein 166 (RNF166), transcript variant 1, mRNA [NM_178841]
A_33_P3281258		1.2913501	2.44757	-0.40424836	0.88710177	up
A_19_P00804348		1.1988593	2.295581	-0.38419282	0.8146665	up	lincRNA:chr10:112668410-112678035 reverse strand
A_33_P3239532	ZNF3	1.2432106	2.3672476	-0.4789915	0.76421905	up	Homo sapiens zinc finger protein 3 (ZNF3), transcript variant 1, mRNA [NM_017715]
A_32_P14762	OOEP	1.2945694	2.4530377	-0.49824786	0.7963215	up	Homo sapiens oocyte expressed protein homolog (dog) (OOEP), mRNA [NM_001080507]
A_19_P00809428		1.227626	2.341813	-0.40682054	0.82080543	up	lincRNA:chr6:21666674-22221946 forward strand
A_33_P3411612	TMEM221	1.2853191	2.4373596	-0.4408698	0.8444493	up	Homo sapiens cDNA clone IMAGE:5300504. [BC039402]
A_19_P00325300		1.4129417	2.6627955	-0.58384585	0.82909584	up	lincRNA:chr11:2017309-2017421 forward strand
A_33_P3299349	LOC100129305	1.4411047	2.715287	-0.5627847	0.87832	up	PREDICTED: Homo sapiens similar to Uncharacterized protein C21orf94 (LOC100129305), mRNA [XM_001714760]
A_33_P3857217		1.5866221	3.003453	-0.80249465	0.7841275	up	Sequence 1118 from Patent EP1308459. [AX747593]
A_33_P3365072	LCE6A	1.5832256	2.9963903	-0.5073894	1.0758362	up	Homo sapiens late cornified envelope 6A (LCE6A), mRNA [NM_001128600]
A_19_P00809353		1.2829165	2.433304	-0.38364685	0.8992697	up	lincRNA:chr11:88105752-88140214 forward strand
A_32_P325823	FLJ37396	1.2633271	2.400487	-0.46315527	0.80017185	up	Homo sapiens cDNA FLJ37396 fis, clone BRAMY2027396. [AK094715]
A_24_P713267	LST-3TM12	1.263066	2.4000525	-0.37917256	0.8838935	up	Homo sapiens organic anion transporter LST-3b (LST-3TM12), mRNA [NM_001009562]
A_33_P3417472		1.1505584	2.219998	-0.46640575	0.6841526	up
A_23_P333038	C10orf79	1.2588058	2.3929758	-0.4885186	0.77028716	up	Homo sapiens chromosome 10 open reading frame 79 (C10orf79), mRNA [NM_025145]
A_33_P3220167	C11orf39	1.2756733	2.4211178	-0.4931326	0.7825407	up	Homo sapiens cDNA FLJ45436 fis, clone BRHIP3043012. [AK127362]
A_19_P00316960		1.6801766	3.2046719	-0.6640805	1.0160961	up	lincRNA:chr6:21668715-21783895 forward strand
A_19_P00330803		1.1897472	2.2811277	-0.47926724	0.71048	up	lincRNA:chr17:73586330-73600280 reverse strand
A_19_P00319959		1.1339879	2.1946454	-0.5252899	0.608698	up	lincRNA:chr6:107181854-107187961 reverse strand
A_19_P00321049		1.4590858	2.749341	-0.5817646	0.87732124	up	lincRNA:chr15:39460934-39461999 reverse strand
A_19_P00806903		2.4285877	5.3836613	-1.4605107	0.96807694	up	lincRNA:chr1:200331352-200350927 reverse strand
A_33_P3251727	RYR2	1.4147217	2.666083	-0.5112674	0.9034543	up	Homo sapiens ryanodine receptor 2 (cardiac) (RYR2), mRNA [NM_001035]
A_33_P3262575	BAIAP2L1	1.3692206	2.5833097	-0.5439478	0.8252728	up	Homo sapiens BAI1-associated protein 2-like 1 (BAIAP2L1), mRNA [NM_018842]
A_23_P161644	RBM14	1.3653592	2.5764046	-0.46078753	0.90457165	up	Homo sapiens RNA binding motif protein 14 (RBM14), mRNA [NM_006328]
A_33_P3377719	LOC100129112	1.2532356	2.3837543	-0.38298988	0.8702457	up	Homo sapiens cDNA FLJ41845 fis, clone NT2RI3003095. [AK123839]
A_23_P257815	CD180	1.2421577	2.3655205	-0.3906176	0.8515401	up	Homo sapiens CD180 molecule (CD180), mRNA [NM_005582]
A_33_P3877739	SMCR2	1.3946998	2.6293383	-0.6098702	0.7848296	up	ag52h12.x5 Gessler Wilms tumor Homo sapiens cDNA clone IMAGE:1126631 3', mRNA sequence [AI821758]
A_33_P3410232	LY6G6E	1.18523	2.2739966	-0.47793353	0.7072965	up	Homo sapiens lymphocyte antigen 6 complex, locus G6E (LY6G6E), transcript variant 1, non-coding RNA [NR_024541]
A_19_P00805792		1.0853386	2.1218734	-0.3747188	0.7106198	up	lincRNA:chr4:127694975-127709825 forward strand
A_19_P00802546		1.2796683	2.4278316	-0.4994353	0.780233	up	lincRNA:chrX:103436994-103445194 forward strand
A_33_P3319953		1.3911756	2.6229234	-0.54767025	0.8435054	up	alpha thalassemia/mental retardation syndrome X-linked (RAD54 homolog, S. cerevisiae) [Source:HGNC Symbol;Acc:886] [ENST00000373341]
A_19_P00807961		1.3849876	2.6116972	-0.5123671	0.87262046	up	lincRNA:chr5:58234093-58248293 reverse strand
A_23_P48109	NINJ2	1.4676831	2.7657735	-0.59085095	0.8768321	up	Homo sapiens ninjurin 2 (NINJ2), mRNA [NM_016533]
A_23_P13493	OR51E1	1.0330927	2.0464065	-0.445413	0.58767974	up	Homo sapiens olfactory receptor, family 51, subfamily E, member 1 (OR51E1), mRNA [NM_152430]
A_19_P00322321		1.460134	2.7513392	-0.5374124	0.9227216	up	lincRNA:chr7:26480038-26533703 forward strand
A_19_P00317432		2.0909767	4.260364	-1.1668352	0.9241414	up	lincRNA:chr19:28284401-28297684 forward strand
A_33_P3366064	C20orf117	1.2949371	2.453663	-0.64550567	0.64943147	up	Homo sapiens chromosome 20 open reading frame 117 (C20orf117), transcript variant 2, mRNA [NM_199181]
A_23_P85963	OR6Y1	1.3055576	2.4717925	-0.39989114	0.9056665	up	Homo sapiens olfactory receptor, family 6, subfamily Y, member 1 (OR6Y1), mRNA [NM_001005189]
A_33_P3490572	PM20D1	1.5144043	2.8568084	-0.6898421	0.8245622	up	Homo sapiens peptidase M20 domain containing 1 (PM20D1), mRNA [NM_152491]
A_19_P00812580		1.2671949	2.4069312	-0.3937732	0.87342167	up	lincRNA:chr16:86508229-86510729 forward strand
A_33_P3567512	EEF1DP3	1.1304376	2.1892514	-0.45826793	0.6721697	up	Homo sapiens eukaryotic translation elongation factor 1 delta pseudogene 3, mRNA (cDNA clone IMAGE:40117259). [BC125060]
A_19_P00806755		1.1068059	2.153683	-0.4950893	0.6117166	up	lincRNA:chr7:127917764-127938589 forward strand
A_19_P00810102		1.296528	2.45637	-0.3730451	0.9234829	up	lincRNA:chrX:16207629-16389154 forward strand
A_19_P00319876		1.2972835	2.4576569	-0.50841093	0.7888726	up	lincRNA:chr15:81952822-82163466 reverse strand
A_19_P00809096		1.3487304	2.546879	-0.5275208	0.82120967	up	lincRNA:chr15:57063408-57104358 reverse strand
A_33_P3237250	TTLL13	1.2252045	2.3378859	-0.45806754	0.76713693	up	Homo sapiens tubulin tyrosine ligase-like family, member 13 (TTLL13), mRNA [NM_001029964]
A_33_P3286312		1.5576562	2.943752	-0.75221896	0.8054372	up	Tripartite motif-containing protein ENSP00000311270 [Source:UniProtKB/Swiss-Prot;Acc:A6NCD1] [ENST00000309470]
A_32_P120791	LOC727916	1.4318264	2.6978803	-0.5691899	0.86263645	up	Homo sapiens cDNA clone IMAGE:4830172. [BC040303]
A_19_P00810588		1.4391521	2.7116146	-0.5735612	0.86559093	up	lincRNA:chr5:1701400-1723250 forward strand
A_24_P86246	PRDM9	1.5343126	2.896504	-0.5799972	0.9543154	up	Homo sapiens PR domain containing 9 (PRDM9), mRNA [NM_020227]
A_33_P3356106		1.3793732	2.6015532	-0.7882843	0.5910889	up
A_19_P00320255		1.459005	2.749187	-0.58434296	0.87466204	up	lincRNA:chr15:21165302-21166134 forward strand
A_33_P3370265		1.5878193	3.0059464	-0.94187784	0.6459415	up
A_19_P00800153		1.4796463	2.7888036	-0.59497833	0.884668	up	lincRNA:chr13:50607399-50623156 forward strand
A_23_P93602	C6orf58	1.6027929	3.0373073	-0.598663	1.0041299	up	Homo sapiens chromosome 6 open reading frame 58 (C6orf58), mRNA [NM_001010905]
A_19_P00323039		1.3091377	2.477934	-0.38569856	0.92343915	up	lincRNA:chr3:130569626-130575060 forward strand
A_19_P00801645		1.3787977	2.6005156	-0.45084822	0.9279494	up	lincRNA:chr5:120989726-121088801 forward strand
A_33_P3359183	AWAT2	1.3215425	2.499332	-0.40995252	0.91159	up	Homo sapiens acyl-CoA wax alcohol acyltransferase 2 (AWAT2), mRNA [NM_001002254]
A_19_P00324183		1.2899525	2.4452	-0.40116405	0.88878846	up	lincRNA:chr19:37065185-37080985 reverse strand
A_33_P3403583		1.2134172	2.3188624	-0.49665844	0.7167587	up	Homo sapiens mRNA for hypothetical protein, complete cds, clone:Hsa11-digit22-05-16-R. [AB231740]
A_33_P3225552		1.244664	2.3696334	-0.50072527	0.7439387	up
A_33_P3329765		1.2935678	2.4513352	-0.5125525	0.7810153	up
A_19_P00808695		1.3643506	2.574604	-0.53665507	0.8276955	up	lincRNA:chr2:111935979-111945354 forward strand
A_24_P927716	UNQ9368	1.6607139	3.1617293	-0.79779327	0.86292064	up	Homo sapiens RTFV9368 (SLED1), non-coding RNA [NR_003542]
A_33_P3312676	MYT1	1.5125908	2.8532195	-0.6114744	0.9011164	up	Homo sapiens myelin transcription factor 1, mRNA (cDNA clone MGC:71389 IMAGE:4301464), complete cds. [BC062313]
A_33_P3625314	LOC440704	1.5233642	2.874606	-0.6141702	0.909194	up	Homo sapiens cDNA clone IMAGE:5497725. [BC042042]
A_19_P00806615		1.4377681	2.7090144	-0.68909514	0.74867296	up	lincRNA:chr6:108346507-108355057 reverse strand
A_33_P3371109	LOC100130597	1.4847782	2.7987413	-0.5509386	0.93383956	up	Homo sapiens cDNA FLJ45767 fis, clone NETRP2000439. [AK127669]
A_23_P380951	ZNF420	1.4545243	2.7406619	-0.5175328	0.93699145	up	Homo sapiens zinc finger protein 420 (ZNF420), mRNA [NM_144689]
A_33_P3407007	LOC100130231	1.4283384	2.6913657	-0.49301255	0.93532586	up	Homo sapiens mRNA; cDNA DKFZp686L20185 (from clone DKFZp686L20185). [BX648371]
A_19_P00332385		1.1462648	2.2134008	-0.36764526	0.7786195	up	lincRNA:chr6:126379957-126409982 reverse strand
A_33_P3382766	FAM27A	1.8020902	3.4872508	-0.8997004	0.90238976	up	Homo sapiens cDNA FLJ36039 fis, clone TESTI2017311. [AK093358]
A_33_P3344334	KCNH5	1.1419169	2.2067404	-0.5147393	0.6271776	up	Homo sapiens potassium voltage-gated channel, subfamily H (eag-related), member 5 (KCNH5), transcript variant 2, mRNA [NM_172376]
A_19_P00332570		1.2822866	2.4322417	-0.51453984	0.7677468	up	lincRNA:chr12:27043283-27052258 forward strand
A_23_P428729	ZMYM6	1.221592	2.332039	-0.44797885	0.7736131	up	Homo sapiens zinc finger, MYM-type 6, mRNA (cDNA clone IMAGE:4041437), containing frame-shift errors. [BC007070]
A_32_P203029	FAM9B	1.3462561	2.5425148	-0.503615	0.8426411	up	Homo sapiens family with sequence similarity 9, member B (FAM9B), mRNA [NM_205849]
A_23_P339117	NKAIN3	1.3568634	2.5612772	-0.5364535	0.8204099	up	Homo sapiens Na+/K+ transporting ATPase interacting 3 (NKAIN3), mRNA [NM_173688]
A_33_P3231750	ZNF738	1.3978014	2.6349971	-0.55409276	0.84370863	up	Homo sapiens zinc finger protein 738 (ZNF738), non-coding RNA [NR_027130]
A_33_P3324383	FIGNL2	1.0181949	2.0253832	-0.43623114	0.5819638	up	Homo sapiens fidgetin-like 2 (FIGNL2), mRNA [NM_001013690]
A_19_P00330953		1.5214869	2.8708677	-0.76360786	0.757879	up	lincRNA:chr8:66501846-66512866 reverse strand
A_19_P00318318		1.3943557	2.6287112	-1.0185509	0.37580478	up	lincRNA:chr8:102185399-102185979 reverse strand
A_33_P3314341		1.8843169	3.6917808	-0.9705373	0.9137796	up	KIAA1958 [Source:HGNC Symbol;Acc:23427] [ENST00000374244]
A_19_P00330893		1.5371844	2.9022753	-0.6245009	0.9126835	up	lincRNA:chr11:129133890-129145940 reverse strand
A_19_P00324225		1.6235672	3.0813599	-0.6261581	0.9974091	up	lincRNA:chr5:115649076-115664086 reverse strand
A_33_P3250899		1.2876959	2.4413784	-0.8168819	0.470814	up	DA759359 NT2RP8 Homo sapiens cDNA clone NT2RP8007706 5', mRNA sequence [DA759359]
A_24_P453497	RBM20	1.446686	2.725812	-0.49911928	0.94756675	up	Homo sapiens RNA binding motif protein 20 (RBM20), mRNA [NM_001134363]
A_19_P00800410		1.1895293	2.2807832	-0.4511448	0.7383845	up	lincRNA:chr18:68000270-68008995 reverse strand
A_33_P3257428		1.6832685	3.2115474	-0.62880766	1.0544609	up	Homo sapiens mRNA for T cell receptor beta variable 7, partial cds, clone: SEB 72. [AB305825]
A_19_P00318429		1.3138206	2.4859903	-0.43047738	0.8833432	up	lincRNA:chr22:27065266-27068960 reverse strand
A_33_P3421759	SON	1.2007673	2.2986188	-0.60711265	0.59365463	up	Homo sapiens SON DNA binding protein (SON), transcript variant b, mRNA [NM_032195]
A_33_P3350684	LOC100288765	1.2737678	2.4179223	-0.5018753	0.77189255	up	PREDICTED: Homo sapiens similar to Putative zinc finger protein ENSP00000328166 (LOC100288765), mRNA [XM_002342925]
A_33_P3308142	GPCRLTM7	1.3617383	2.5699465	-0.54237354	0.8193648	up	Homo sapiens G protein-coupled receptor-like transmembrane 7 protein (GPCRLTM7) mRNA, complete cds. [AY792621]
A_33_P3393504	S100A7A	2.0305123	4.0854993	-1.1357669	0.89474547	up	S100 calcium binding protein A7A [Source:HGNC Symbol;Acc:21657] [ENST00000329256]
A_33_P3361671		1.4905609	2.809982	-0.5903176	0.9002433	up	Abelson helper integration site 1 [Source:HGNC Symbol;Acc:21575] [ENST00000367798]
A_19_P00329644		1.4688876	2.7680838	-0.5627842	0.9061034	up	lincRNA:chr4:56038043-56055418 reverse strand
A_23_P32006	OR13D1	1.5579872	2.9444277	-0.63538694	0.92260027	up	Homo sapiens olfactory receptor, family 13, subfamily D, member 1 (OR13D1), mRNA [NM_001004484]
A_19_P00316857		1.4059854	2.6499872	-0.5376605	0.8683249	up	hg18:lincRNA:chr3:196920197-196924417 forward strand
A_19_P00800563		1.5664489	2.9617481	-0.6338929	0.93255603	up	lincRNA:chr1:168226301-168240151 forward strand
A_24_P93309	CDNF	1.4876378	2.8042943	-0.54173183	0.9459059	up	Homo sapiens cerebral dopamine neurotrophic factor (CDNF), mRNA [NM_001029954]
A_33_P3377851	PNMAL2	2.2649047	4.8062267	-0.9812064	1.2836983	up	Homo sapiens PNMA-like 2 (PNMAL2), mRNA [NM_020709]
A_19_P00328893		1.103666	2.1490006	-0.34484553	0.7588204	up	lincRNA:chr15:41577883-41589833 reverse strand
A_19_P00316799		1.5303085	2.888476	-0.5772189	0.9530896	up	lincRNA:chr8:129001484-129060852 forward strand
A_23_P345674	ZNF71	1.4130123	2.662926	-0.46000123	0.95301104	up	Homo sapiens zinc finger protein 71 (ZNF71), mRNA [NM_021216]
A_19_P00800713		1.3927612	2.6258075	-0.4447224	0.9480388	up	lincRNA:chr5:58234093-58248293 forward strand
A_33_P3403018	LCE5A	1.2892	2.443925	-0.5305108	0.75868917	up	Homo sapiens late cornified envelope 5A (LCE5A), mRNA [NM_178438]
A_19_P00317766		1.129245	2.1874425	-0.32966197	0.7995831	up	lincRNA:chr9:22118642-22120709 reverse strand
A_23_P64661	ARHGAP9	1.4570497	2.7454636	-0.58309305	0.8739567	up	Homo sapiens Rho GTPase activating protein 9 (ARHGAP9), transcript variant 1, mRNA [NM_032496]
A_19_P00320967		1.4094135	2.6562915	-0.7091404	0.70027304	up	lincRNA:chr5:42985502-42991012 forward strand
A_19_P00318769		1.4751989	2.7802196	-0.57979167	0.8954072	up	lincRNA:chr2:102034060-102091165 reverse strand
A_19_P00805678		1.5436461	2.9153035	-0.62820256	0.91544354	up	lincRNA:chr3:75787760-75793085 reverse strand
A_33_P3350247	LOC100134101	1.5874038	3.0050807	-0.63662386	0.9507799	up	PREDICTED: Homo sapiens hypothetical LOC100134101 (LOC100134101), partial miscRNA [XR_036902]
A_33_P3325497	FIBIN	1.5865966	3.0033998	-0.6344447	0.9521519	up	Homo sapiens fin bud initiation factor homolog (zebrafish) (FIBIN), mRNA [NM_203371]
A_33_P3378081	AGBL1	1.5376517	2.9032154	-0.57180965	0.965842	up	Homo sapiens ATP/GTP binding protein-like 1 (AGBL1), mRNA [NM_152336]
A_23_P77117	TM6SF1	1.1907276	2.2826784	-0.5176451	0.6730825	up	Homo sapiens transmembrane 6 superfamily member 1 (TM6SF1), transcript variant 1, mRNA [NM_023003]
A_33_P3391895	HRNR	1.4874744	2.8039768	-0.5192102	0.9682642	up	Homo sapiens hornerin (HRNR), mRNA [NM_001009931]
A_19_P00318663		1.1725854	2.2541528	-0.4954425	0.67714286	up	lincRNA:chr8:29444516-29445942 reverse strand
A_33_P3507384	LOC152274	1.2606227	2.3959913	-0.5369055	0.7237172	up	Homo sapiens cDNA FLJ31836 fis, clone NT2RP7000041. [AK056398]
A_19_P00808146		1.3664201	2.5783	-0.5529269	0.81349325	up	lincRNA:chr1:159932201-159959351 reverse strand
A_19_P00322051		1.4051577	2.6484673	-0.6835718	0.72158587	up	lincRNA:chr18:36928543-37115790 forward strand
A_19_P00330702		1.2394716	2.3611202	-0.4630022	0.77646935	up	lincRNA:chr4:24517527-24528051 forward strand
A_33_P3253812		1.5799837	2.9896648	-0.647679	0.93230474	up
A_33_P3216808	LOC100129042	1.4381173	2.7096703	-0.50473917	0.9333781	up	Homo sapiens cDNA FLJ44599 fis, clone BLADE2007735. [AK126562]
A_32_P169505	KIAA2022	1.6008027	3.0331202	-0.65692234	0.9438803	up	Homo sapiens KIAA2022 (KIAA2022), mRNA [NM_001008537]
A_33_P3393200	SRRM4	1.6045978	3.0411096	-0.6581458	0.946452	up	Homo sapiens serine/arginine repetitive matrix 4 (SRRM4), mRNA [NM_194286]
A_19_P00321005		1.511716	2.85149	-0.561399	0.950317	up	lincRNA:chr6:72071634-72072825 forward strand
A_33_P3382403	FAM75A3	1.6651769	3.1715252	-0.5298073	1.1353695	up	Homo sapiens family with sequence similarity 75, member A3 (FAM75A3), mRNA [NM_001083124]
A_19_P00317256		1.5687121	2.9663978	-0.5937288	0.97498333	up	lincRNA:chr4:2460833-2464216 reverse strand
A_19_P00807994		1.3800633	2.602798	-0.6226181	0.7574452	up	lincRNA:chr3:158498481-158507456 forward strand
A_19_P00318413		1.4838018	2.796848	-0.5068232	0.97697866	up	lincRNA:chr4:90602655-90613743 forward strand
A_33_P3330209	AUTS2	1.3674806	2.580196	-0.46339977	0.90408087	up	Homo sapiens autism susceptibility candidate 2 (AUTS2), transcript variant 3, mRNA [NM_001127232]
